# Supplementary material for: (E)-2-[4-(Dimethyl­amino)styr­yl]-1-methyl­quinolinium 4-methyl­benzene­sulfonate monohydrate
Source: Acta Crystallogr Sect E Struct Rep Online. 2008 Dec 10;65(Pt 1):o76–7. doi: 10.1107/S1600536808040671 (PMC2967986; doi:10.1107/S1600536808040671)
Supplement: Supplementary file 1 [file e-65-00o76-sup1.cif]

##############################################################################
###                                                                        ###
###        Electronic paper (Acta Crystallographica Section E)             ###
###                                                                        ###
##############################################################################
#                                                                            #
# This CIF contains the data in a paper accepted for publication in Acta     #
# Crystallographica Section E. It conforms to the requirements of Notes      #
# for Authors for Section E, and has been peer reviewed under the auspices   #
# of the IUCr Commission on Journals.                                        #
#                                                                            #
# Full details of the Crystallographic Information File format               #
# are given in the paper "The Crystallographic Information File (CIF):       #
# a New Standard Archive File for Crystallography" by S. R. Hall, F. H.      #
# Allen and I. D. Brown [Acta Cryst. (1991), A47, 655-685].                  #
#                                                                            #
# The current version of the core CIF dictionary is obtainable from          #
# ftp://ftp.iucr.org/pub/cif_core.dic. The current version number is 2.4.    #
#                                                                            #
# Software is freely available for graphical display of the structure(s) in  #
# this CIF.  For information consult the CIF home page http://www.iucr.org/  #
# cif/home.html                                                              #
#                                                                            #
# This file may be used for bona fide research purposes within the           #
# scientific community so long as proper attribution is given to the journal # 
# article from which it was obtained.                                        #
#                                                                            #
##############################################################################
                                             
data_global
_audit_creation_method     'form.cif (version 2.0)'
_journal_data_validation_number     ?
_journal_date_recd_electronic     2008-11-21
_journal_date_accepted     2008-12-03
_journal_name_full     'Acta Crystallographica, Section E'
_journal_year     2009
_journal_volume     65
_journal_issue      1
_journal_page_first     o76
_journal_page_last     o77
_journal_paper_category     QO
_journal_coeditor_code     IS2369
_publ_contact_author_name     'Assoc.Prof. Dr. Suchada Chantrapromma'
_publ_contact_author_address
;
      Department of Chemistry
      Faculty of Science
      Prince of Songkla University
      Hat-Yai, Songkhla 90112
      THAILAND
;
_publ_contact_author_email     'suchada.c@psu.ac.th'
_publ_contact_author_fax     '66 74 212918'
_publ_contact_author_phone     '66 74 288447'
_publ_section_title
;
(<i>E</i>)-2-[4-(Dimethylamino)styryl]-1-methylquinolinium
4-methylbenzenesulfonate monohydrate
;
_publ_section_title_footnote
;
This paper is dedicated to the late Her Royal Highness Princess Galyani Vadhana
Krom Luang Naradhiwas Rajanagarindra for her patronage of Science in Thailand.
;
loop_
    _publ_author_name
    _publ_author_footnote
    _publ_author_address
    'Thawanrat Kobkeatthawin' ?
;     Crystal Materials Research Unit
      Department of Chemistry
      Faculty of Science
      Prince of Songkla University
      Hat-Yai, Songkhla 90112
      Thailand
;
    'Thitipone Suwunwong' ?
;     Crystal Materials Research Unit
      Department of Chemistry
      Faculty of Science
      Prince of Songkla University
      Hat-Yai, Songkhla 90112
      Thailand
;
    'Suchada Chantrapromma' ?
;     Crystal Materials Research Unit
      Department of Chemistry
      Faculty of Science
      Prince of Songkla University
      Hat-Yai, Songkhla 90112
      Thailand
;
    'Hoong-Kun Fun'
;
      Additional correspondence author, e-mail: hkfun@usm.my.
;
;     X-ray Crystallography Unit
      School of Physics
      Universiti Sains Malaysia
      11800 USM, Penang
      Malaysia
;
data_I
_audit_creation_method     SHELXL-97
_chemical_name_systematic
;
(<i>E</i>)-2-[4-(Dimethylamino)styryl]-1-methylquinolinium
4-methylbenzenesulfonate monohydrate
;
_chemical_name_common
;
;
_chemical_formula_moiety     'C20 H21 N2 +, C7 H7 O3 S -, H2 O'
_chemical_formula_sum     'C27 H30 N2 O4 S'
_chemical_formula_iupac     'C20 H21 N2 +, C7 H7 O3 S -, H2 O'
_chemical_formula_weight     478.60
_chemical_melting_point     ?
_chemical_melting_point_gt     557
_chemical_melting_point_lt     558
_symmetry_cell_setting     Triclinic
_symmetry_space_group_name_H-M     'P -1'
_symmetry_space_group_name_Hall     '-P 1'
loop_
    _symmetry_equiv_pos_as_xyz
    'x, y, z'
    '-x, -y, -z'
_cell_length_a     10.9739(5)
_cell_length_b     11.1789(5)
_cell_length_c     11.1923(9)
_cell_angle_alpha     97.133(5)
_cell_angle_beta     100.322(5)
_cell_angle_gamma     117.021(3)
_cell_volume     1169.78(13)
_cell_formula_units_Z     2
_cell_measurement_reflns_used     5390
_cell_measurement_theta_min     1.19
_cell_measurement_theta_max     27.50
_cell_measurement_temperature     100.00(10)
_exptl_crystal_description     Block
_exptl_crystal_colour     Green
_exptl_crystal_size_max     0.24
_exptl_crystal_size_mid     0.19
_exptl_crystal_size_min     0.08
_exptl_crystal_density_diffrn     1.359
_exptl_crystal_density_meas     ?
_exptl_crystal_density_method     'not measured'
_exptl_crystal_F_000     508
_exptl_absorpt_coefficient_mu     0.176
_exptl_absorpt_correction_type     multi-scan
_exptl_absorpt_process_details     '(<i>SADABS</i>; Bruker, 2005)'
_exptl_absorpt_correction_T_min     0.9584
_exptl_absorpt_correction_T_max     0.9855
_exptl_special_details
;
The low-temparture data was collected with the Oxford Cryosystem Cobra
low-temperature attachment.
;
_diffrn_ambient_temperature     100.00(10)
_diffrn_radiation_type     MoK\a
_diffrn_radiation_wavelength     0.71073
_diffrn_radiation_source     'fine-focus sealed tube'
_diffrn_radiation_monochromator     graphite
_diffrn_measurement_device_type
;
Bruker SMART APEX2 CCD area-detector
;
_diffrn_measurement_method     \w
_diffrn_detector_area_resol_mean     8.33
_diffrn_reflns_number     17557
_diffrn_reflns_av_R_equivalents     0.0725
_diffrn_reflns_av_sigmaI/netI     0.0854
_diffrn_reflns_theta_min     1.90
_diffrn_reflns_theta_max     27.50
_diffrn_reflns_theta_full     27.50
_diffrn_measured_fraction_theta_max     1.000
_diffrn_measured_fraction_theta_full     1.000
_diffrn_reflns_limit_h_min     -14
_diffrn_reflns_limit_h_max     14
_diffrn_reflns_limit_k_min     -14
_diffrn_reflns_limit_k_max     14
_diffrn_reflns_limit_l_min     -14
_diffrn_reflns_limit_l_max     11
_diffrn_standards_number     0
_diffrn_standards_interval_count     ?
_diffrn_standards_interval_time     ?
_diffrn_standards_decay_%     ?
_refine_special_details
;
Refinement of <i>F</i>^2^ against ALL reflections. The weighted <i>R</i>-factor
<i>wR</i> and goodness of fit <i>S</i> are based on <i>F</i>^2^, conventional
<i>R</i>-factors <i>R</i> are based on <i>F</i>, with <i>F</i> set to zero for
negative <i>F</i>^2^. The threshold expression of <i>F</i>^2^ >
\s(<i>F</i>^2^) is used only for calculating <i>R</i>-factors(gt) <i>etc</i>.
and is not relevant to the choice of reflections for refinement.
<i>R</i>-factors based on <i>F</i>^2^ are statistically about twice as large
as those based on <i>F</i>, and <i>R</i>- factors based on ALL data will be
even larger.
;
_reflns_number_total     5390
_reflns_number_gt     3272
_reflns_threshold_expression     I>2\s(I)
_refine_ls_structure_factor_coef     Fsqd
_refine_ls_matrix_type     full
_refine_ls_R_factor_all     0.1213
_refine_ls_R_factor_gt     0.0716
_refine_ls_wR_factor_gt     0.1719
_refine_ls_wR_factor_ref     0.2033
_refine_ls_goodness_of_fit_ref     1.053
_refine_ls_restrained_S_all     1.053
_refine_ls_number_reflns     5390
_refine_ls_number_parameters     311
_refine_ls_number_restraints     0
_refine_ls_hydrogen_treatment     constr
_refine_ls_weighting_scheme     calc
_refine_ls_weighting_details
         'calc w=1/[\s^2^(Fo^2^)+(0.0951P)^2^+0.1631P] where P=(Fo^2^+2Fc^2^)/3'
_atom_sites_solution_hydrogens     geom
_atom_sites_solution_primary     direct
_atom_sites_solution_secondary     difmap
_refine_ls_shift/su_max     0.000
_refine_ls_shift/su_mean     0.000
_refine_diff_density_max     0.602
_refine_diff_density_min     -0.470
_refine_ls_extinction_method     none
_refine_ls_extinction_coef     ?
loop_
    _atom_type_symbol
    _atom_type_description
    _atom_type_scat_dispersion_real
    _atom_type_scat_dispersion_imag
    _atom_type_scat_source
    'C' 'C' 0.0033 0.0016
                         'International Tables Vol C Tables 4.2.6.8 and 6.1.1.4'
    'H' 'H' 0.0000 0.0000
                         'International Tables Vol C Tables 4.2.6.8 and 6.1.1.4'
    'N' 'N' 0.0061 0.0033
                         'International Tables Vol C Tables 4.2.6.8 and 6.1.1.4'
    'O' 'O' 0.0106 0.0060
                         'International Tables Vol C Tables 4.2.6.8 and 6.1.1.4'
    'S' 'S' 0.1246 0.1234
                         'International Tables Vol C Tables 4.2.6.8 and 6.1.1.4'
_computing_data_collection     'APEX2 (Bruker, 2005)'
_computing_cell_refinement     'APEX2 (Bruker, 2005)'
_computing_data_reduction     'SAINT (Bruker, 2005)'
_computing_structure_solution     'SHELXTL (Sheldrick, 2008)'
_computing_structure_refinement     'SHELXTL (Sheldrick, 2008)'
_computing_molecular_graphics     'SHELXTL (Sheldrick, 2008)'
_computing_publication_material
;
SHELXTL (Sheldrick, 2008) and PLATON (Spek, 2003)
;
loop_
    _atom_site_type_symbol
    _atom_site_label
    _atom_site_fract_x
    _atom_site_fract_y
    _atom_site_fract_z
    _atom_site_U_iso_or_equiv
    _atom_site_adp_type
    _atom_site_calc_flag
    _atom_site_refinement_flags
    _atom_site_occupancy
    _atom_site_disorder_assembly
    _atom_site_disorder_group
    S S1 0.16105(8) 0.41169(9) 0.37784(7) 0.0306(2) Uani d . 1 . .
    O O1 0.0863(2) 0.4772(2) 0.3214(2) 0.0361(6) Uani d . 1 . .
    O O2 0.2576(3) 0.4944(4) 0.4973(2) 0.0784(11) Uani d . 1 . .
    O O3 0.0690(3) 0.2712(3) 0.3786(3) 0.0708(10) Uani d . 1 . .
    O O1W 0.2135(2) 0.6205(2) 0.7095(2) 0.0371(6) Uani d . 1 . .
    H H1W 0.2122 0.5660 0.6424 0.056 Uiso d R 1 . .
    H H2W 0.1227 0.5918 0.7009 0.056 Uiso d R 1 . .
    N N1 0.7361(3) 0.0767(3) 0.5500(2) 0.0286(6) Uani d . 1 . .
    N N2 1.1460(3) -0.1954(3) 0.0336(2) 0.0342(6) Uani d . 1 . .
    C C1 0.6510(3) 0.0789(3) 0.6300(3) 0.0270(7) Uani d . 1 . .
    C C2 0.6415(3) 0.1968(3) 0.6702(3) 0.0331(7) Uani d . 1 . .
    H H2A 0.6928 0.2775 0.6453 0.040 Uiso calc R 1 . .
    C C3 0.5566(3) 0.1928(3) 0.7459(3) 0.0343(8) Uani d . 1 . .
    H H3A 0.5517 0.2722 0.7728 0.041 Uiso calc R 1 . .
    C C4 0.4776(3) 0.0760(4) 0.7845(3) 0.0335(8) Uani d . 1 . .
    H H4A 0.4200 0.0770 0.8359 0.040 Uiso calc R 1 . .
    C C5 0.4840(3) -0.0424(3) 0.7467(3) 0.0332(8) Uani d . 1 . .
    H H5A 0.4311 -0.1218 0.7726 0.040 Uiso calc R 1 . .
    C C6 0.5721(3) -0.0429(3) 0.6678(3) 0.0283(7) Uani d . 1 . .
    C C7 0.5835(3) -0.1616(3) 0.6271(3) 0.0333(7) Uani d . 1 . .
    H H7A 0.5333 -0.2419 0.6529 0.040 Uiso calc R 1 . .
    C C8 0.6659(3) -0.1590(3) 0.5517(3) 0.0321(7) Uani d . 1 . .
    H H8A 0.6733 -0.2375 0.5274 0.039 Uiso calc R 1 . .
    C C9 0.7441(3) -0.0373(3) 0.5067(3) 0.0252(6) Uani d . 1 . .
    C C10 0.8232(3) -0.0412(3) 0.4199(3) 0.0281(7) Uani d . 1 . .
    H H10A 0.8713 0.0395 0.3939 0.034 Uiso calc R 1 . .
    C C11 0.8347(3) -0.1494(3) 0.3726(3) 0.0310(7) Uani d . 1 . .
    H H11A 0.7869 -0.2295 0.3996 0.037 Uiso calc R 1 . .
    C C12 0.9139(3) -0.1564(3) 0.2832(3) 0.0297(7) Uani d . 1 . .
    C C13 0.9132(3) -0.2798(3) 0.2436(3) 0.0335(7) Uani d . 1 . .
    H H13A 0.8599 -0.3560 0.2733 0.040 Uiso calc R 1 . .
    C C14 0.9879(3) -0.2927(3) 0.1630(3) 0.0304(7) Uani d . 1 . .
    H H14A 0.9845 -0.3772 0.1394 0.036 Uiso calc R 1 . .
    C C15 1.0705(3) -0.1817(3) 0.1142(3) 0.0265(7) Uani d . 1 . .
    C C16 1.0722(3) -0.0549(3) 0.1534(3) 0.0296(7) Uani d . 1 . .
    H H16A 1.1246 0.0212 0.1232 0.035 Uiso calc R 1 . .
    C C17 0.9956(3) -0.0444(3) 0.2368(3) 0.0303(7) Uani d . 1 . .
    H H17A 0.9988 0.0396 0.2624 0.036 Uiso calc R 1 . .
    C C18 1.1368(4) -0.3274(4) -0.0096(3) 0.0400(8) Uani d . 1 . .
    H H18A 1.1633 -0.3597 0.0609 0.060 Uiso calc R 1 . .
    H H18B 1.1998 -0.3172 -0.0617 0.060 Uiso calc R 1 . .
    H H18C 1.0412 -0.3928 -0.0566 0.060 Uiso calc R 1 . .
    C C19 1.2199(4) -0.0842(4) -0.0251(3) 0.0456(9) Uani d . 1 . .
    H H19A 1.2955 -0.0062 0.0374 0.068 Uiso calc R 1 . .
    H H19B 1.1546 -0.0580 -0.0667 0.068 Uiso calc R 1 . .
    H H19C 1.2584 -0.1150 -0.0849 0.068 Uiso calc R 1 . .
    C C20 0.8178(4) 0.2048(3) 0.5119(3) 0.0373(8) Uani d . 1 . .
    H H20A 0.8989 0.2051 0.4907 0.056 Uiso calc R 1 . .
    H H20B 0.8488 0.2828 0.5794 0.056 Uiso calc R 1 . .
    H H20C 0.7590 0.2104 0.4405 0.056 Uiso calc R 1 . .
    C C21 0.2694(3) 0.4028(3) 0.2798(3) 0.0255(6) Uani d . 1 . .
    C C22 0.2061(3) 0.3196(3) 0.1602(3) 0.0333(7) Uani d . 1 . .
    H H22A 0.1077 0.2714 0.1305 0.040 Uiso calc R 1 . .
    C C23 0.2884(3) 0.3080(3) 0.0850(3) 0.0313(7) Uani d . 1 . .
    H H23A 0.2447 0.2519 0.0046 0.038 Uiso calc R 1 . .
    C C24 0.4360(3) 0.3785(3) 0.1271(3) 0.0291(7) Uani d . 1 . .
    C C25 0.4974(3) 0.4628(3) 0.2463(3) 0.0300(7) Uani d . 1 . .
    H H25A 0.5958 0.5115 0.2759 0.036 Uiso calc R 1 . .
    C C26 0.4160(3) 0.4765(3) 0.3227(3) 0.0286(7) Uani d . 1 . .
    H H26A 0.4595 0.5349 0.4021 0.034 Uiso calc R 1 . .
    C C27 0.5253(4) 0.3608(4) 0.0459(3) 0.0370(8) Uani d . 1 . .
    H H27A 0.4763 0.3403 -0.0404 0.055 Uiso calc R 1 . .
    H H27B 0.5420 0.2863 0.0616 0.055 Uiso calc R 1 . .
    H H27C 0.6143 0.4446 0.0649 0.055 Uiso calc R 1 . .
loop_
    _atom_site_aniso_label
    _atom_site_aniso_U_11
    _atom_site_aniso_U_22
    _atom_site_aniso_U_33
    _atom_site_aniso_U_12
    _atom_site_aniso_U_13
    _atom_site_aniso_U_23
    S1 0.0328(4) 0.0371(5) 0.0331(4) 0.0226(4) 0.0159(3) 0.0132(4)
    O1 0.0380(13) 0.0384(13) 0.0485(14) 0.0270(12) 0.0196(11) 0.0202(11)
    O2 0.0542(18) 0.157(3) 0.0318(15) 0.068(2) 0.0054(13) -0.0097(17)
    O3 0.095(2) 0.0431(16) 0.127(3) 0.0462(17) 0.094(2) 0.0523(17)
    O1W 0.0345(12) 0.0385(14) 0.0405(13) 0.0194(11) 0.0115(11) 0.0084(11)
    N1 0.0282(14) 0.0278(14) 0.0312(14) 0.0141(12) 0.0091(11) 0.0086(11)
    N2 0.0324(15) 0.0387(16) 0.0352(15) 0.0182(14) 0.0150(12) 0.0091(13)
    C1 0.0221(15) 0.0381(18) 0.0213(15) 0.0142(14) 0.0073(12) 0.0086(13)
    C2 0.0332(18) 0.0310(18) 0.0383(18) 0.0153(15) 0.0120(15) 0.0163(15)
    C3 0.0381(18) 0.0316(18) 0.0392(19) 0.0222(16) 0.0089(15) 0.0096(15)
    C4 0.0285(17) 0.044(2) 0.0311(17) 0.0186(16) 0.0121(14) 0.0109(15)
    C5 0.0296(17) 0.0341(18) 0.0315(17) 0.0096(15) 0.0088(14) 0.0161(14)
    C6 0.0322(17) 0.0255(16) 0.0257(16) 0.0167(14) -0.0004(13) 0.0022(12)
    C7 0.0331(17) 0.0292(18) 0.0358(18) 0.0116(15) 0.0110(15) 0.0145(14)
    C8 0.0316(17) 0.0367(19) 0.0280(16) 0.0170(16) 0.0075(14) 0.0070(14)
    C9 0.0240(15) 0.0229(16) 0.0263(16) 0.0122(13) 0.0002(12) 0.0035(12)
    C10 0.0259(16) 0.0324(18) 0.0286(16) 0.0153(15) 0.0085(13) 0.0093(13)
    C11 0.0311(17) 0.0281(17) 0.0328(17) 0.0130(15) 0.0092(14) 0.0084(14)
    C12 0.0270(16) 0.0349(18) 0.0266(16) 0.0157(15) 0.0045(13) 0.0062(14)
    C13 0.0283(17) 0.0358(19) 0.0319(17) 0.0125(15) 0.0066(14) 0.0080(14)
    C14 0.0284(16) 0.0308(18) 0.0344(17) 0.0161(15) 0.0106(14) 0.0065(14)
    C15 0.0231(15) 0.0303(17) 0.0247(15) 0.0135(14) 0.0040(12) 0.0038(13)
    C16 0.0258(16) 0.0288(17) 0.0328(17) 0.0123(14) 0.0058(13) 0.0098(14)
    C17 0.0325(17) 0.0285(17) 0.0297(17) 0.0188(15) 0.0007(13) 0.0008(13)
    C18 0.040(2) 0.049(2) 0.039(2) 0.0293(19) 0.0136(16) 0.0030(16)
    C19 0.041(2) 0.060(3) 0.045(2) 0.024(2) 0.0236(17) 0.0249(19)
    C20 0.0404(19) 0.0348(19) 0.044(2) 0.0187(17) 0.0220(16) 0.0160(16)
    C21 0.0289(16) 0.0276(17) 0.0267(15) 0.0172(14) 0.0103(13) 0.0113(13)
    C22 0.0266(16) 0.043(2) 0.0309(17) 0.0165(16) 0.0082(14) 0.0102(15)
    C23 0.0352(18) 0.0352(18) 0.0227(16) 0.0169(16) 0.0069(14) 0.0065(13)
    C24 0.0361(17) 0.0287(17) 0.0334(17) 0.0207(15) 0.0148(14) 0.0157(14)
    C25 0.0222(15) 0.0281(17) 0.0388(18) 0.0102(14) 0.0078(13) 0.0132(14)
    C26 0.0297(16) 0.0240(16) 0.0303(16) 0.0115(14) 0.0086(13) 0.0063(13)
    C27 0.0410(19) 0.045(2) 0.042(2) 0.0286(18) 0.0240(16) 0.0208(16)
_geom_special_details
;
All e.s.d.'s (except the e.s.d. in the dihedral angle between two l.s. planes)
are estimated using the full covariance matrix. The cell e.s.d.'s are taken
into account individually in the estimation of e.s.d.'s in distances, angles
and torsion angles; correlations between e.s.d.'s in cell parameters are only
used when they are defined by crystal symmetry. An approximate (isotropic)
treatment of cell e.s.d.'s is used for estimating e.s.d.'s involving l.s.
planes.
;
loop_
    _geom_bond_atom_site_label_1
    _geom_bond_atom_site_label_2
    _geom_bond_site_symmetry_2
    _geom_bond_distance
    _geom_bond_publ_flag
    S1 O3 . 1.433(3) ?
    S1 O2 . 1.435(3) ?
    S1 O1 . 1.443(2) ?
    S1 C21 . 1.782(3) ?
    O1W H1W . 0.8997 ?
    O1W H2W . 0.8784 ?
    N1 C9 . 1.353(4) ?
    N1 C1 . 1.411(4) ?
    N1 C20 . 1.470(4) ?
    N2 C15 . 1.368(4) ?
    N2 C18 . 1.446(4) ?
    N2 C19 . 1.453(4) ?
    C1 C2 . 1.395(4) ?
    C1 C6 . 1.409(4) ?
    C2 C3 . 1.358(4) ?
    C2 H2A . 0.9300 ?
    C3 C4 . 1.374(4) ?
    C3 H3A . 0.9300 ?
    C4 C5 . 1.375(5) ?
    C4 H4A . 0.9300 ?
    C5 C6 . 1.423(4) ?
    C5 H5A . 0.9300 ?
    C6 C7 . 1.416(4) ?
    C7 C8 . 1.336(4) ?
    C7 H7A . 0.9300 ?
    C8 C9 . 1.451(4) ?
    C8 H8A . 0.9300 ?
    C9 C10 . 1.423(4) ?
    C10 C11 . 1.328(4) ?
    C10 H10A . 0.9300 ?
    C11 C12 . 1.455(4) ?
    C11 H11A . 0.9300 ?
    C12 C13 . 1.392(4) ?
    C12 C17 . 1.396(4) ?
    C13 C14 . 1.359(4) ?
    C13 H13A . 0.9300 ?
    C14 C15 . 1.408(4) ?
    C14 H14A . 0.9300 ?
    C15 C16 . 1.421(4) ?
    C16 C17 . 1.392(4) ?
    C16 H16A . 0.9300 ?
    C17 H17A . 0.9300 ?
    C18 H18A . 0.9600 ?
    C18 H18B . 0.9600 ?
    C18 H18C . 0.9600 ?
    C19 H19A . 0.9600 ?
    C19 H19B . 0.9600 ?
    C19 H19C . 0.9600 ?
    C20 H20A . 0.9600 ?
    C20 H20B . 0.9600 ?
    C20 H20C . 0.9600 ?
    C21 C22 . 1.382(4) ?
    C21 C26 . 1.385(4) ?
    C22 C23 . 1.376(4) ?
    C22 H22A . 0.9300 ?
    C23 C24 . 1.393(4) ?
    C23 H23A . 0.9300 ?
    C24 C25 . 1.382(4) ?
    C24 C27 . 1.509(4) ?
    C25 C26 . 1.385(4) ?
    C25 H25A . 0.9300 ?
    C26 H26A . 0.9300 ?
    C27 H27A . 0.9600 ?
    C27 H27B . 0.9600 ?
    C27 H27C . 0.9600 ?
loop_
    _geom_angle_atom_site_label_1
    _geom_angle_atom_site_label_2
    _geom_angle_atom_site_label_3
    _geom_angle_site_symmetry_1
    _geom_angle_site_symmetry_3
    _geom_angle
    _geom_angle_publ_flag
    O3 S1 O2 . . 113.8(2) ?
    O3 S1 O1 . . 113.16(16) ?
    O2 S1 O1 . . 112.01(18) ?
    O3 S1 C21 . . 105.11(14) ?
    O2 S1 C21 . . 105.52(15) ?
    O1 S1 C21 . . 106.33(13) ?
    H1W O1W H2W . . 102.3 ?
    C9 N1 C1 . . 123.0(3) ?
    C9 N1 C20 . . 119.4(3) ?
    C1 N1 C20 . . 117.6(2) ?
    C15 N2 C18 . . 120.6(3) ?
    C15 N2 C19 . . 120.8(3) ?
    C18 N2 C19 . . 117.9(3) ?
    C2 C1 C6 . . 119.8(3) ?
    C2 C1 N1 . . 121.8(3) ?
    C6 C1 N1 . . 118.4(3) ?
    C3 C2 C1 . . 119.4(3) ?
    C3 C2 H2A . . 120.3 ?
    C1 C2 H2A . . 120.3 ?
    C2 C3 C4 . . 122.7(3) ?
    C2 C3 H3A . . 118.7 ?
    C4 C3 H3A . . 118.7 ?
    C3 C4 C5 . . 119.6(3) ?
    C3 C4 H4A . . 120.2 ?
    C5 C4 H4A . . 120.2 ?
    C4 C5 C6 . . 119.7(3) ?
    C4 C5 H5A . . 120.1 ?
    C6 C5 H5A . . 120.1 ?
    C1 C6 C7 . . 119.2(3) ?
    C1 C6 C5 . . 118.8(3) ?
    C7 C6 C5 . . 122.0(3) ?
    C8 C7 C6 . . 120.4(3) ?
    C8 C7 H7A . . 119.8 ?
    C6 C7 H7A . . 119.8 ?
    C7 C8 C9 . . 121.9(3) ?
    C7 C8 H8A . . 119.0 ?
    C9 C8 H8A . . 119.0 ?
    N1 C9 C10 . . 122.7(3) ?
    N1 C9 C8 . . 116.9(3) ?
    C10 C9 C8 . . 120.4(3) ?
    C11 C10 C9 . . 126.0(3) ?
    C11 C10 H10A . . 117.0 ?
    C9 C10 H10A . . 117.0 ?
    C10 C11 C12 . . 127.1(3) ?
    C10 C11 H11A . . 116.4 ?
    C12 C11 H11A . . 116.4 ?
    C13 C12 C17 . . 117.2(3) ?
    C13 C12 C11 . . 119.0(3) ?
    C17 C12 C11 . . 123.8(3) ?
    C14 C13 C12 . . 122.2(3) ?
    C14 C13 H13A . . 118.9 ?
    C12 C13 H13A . . 118.9 ?
    C13 C14 C15 . . 121.9(3) ?
    C13 C14 H14A . . 119.1 ?
    C15 C14 H14A . . 119.1 ?
    N2 C15 C14 . . 121.4(3) ?
    N2 C15 C16 . . 121.8(3) ?
    C14 C15 C16 . . 116.8(3) ?
    C17 C16 C15 . . 120.1(3) ?
    C17 C16 H16A . . 119.9 ?
    C15 C16 H16A . . 119.9 ?
    C16 C17 C12 . . 121.9(3) ?
    C16 C17 H17A . . 119.0 ?
    C12 C17 H17A . . 119.0 ?
    N2 C18 H18A . . 109.5 ?
    N2 C18 H18B . . 109.5 ?
    H18A C18 H18B . . 109.5 ?
    N2 C18 H18C . . 109.5 ?
    H18A C18 H18C . . 109.5 ?
    H18B C18 H18C . . 109.5 ?
    N2 C19 H19A . . 109.5 ?
    N2 C19 H19B . . 109.5 ?
    H19A C19 H19B . . 109.5 ?
    N2 C19 H19C . . 109.5 ?
    H19A C19 H19C . . 109.5 ?
    H19B C19 H19C . . 109.5 ?
    N1 C20 H20A . . 109.5 ?
    N1 C20 H20B . . 109.5 ?
    H20A C20 H20B . . 109.5 ?
    N1 C20 H20C . . 109.5 ?
    H20A C20 H20C . . 109.5 ?
    H20B C20 H20C . . 109.5 ?
    C22 C21 C26 . . 119.7(3) ?
    C22 C21 S1 . . 119.5(2) ?
    C26 C21 S1 . . 120.8(2) ?
    C23 C22 C21 . . 120.1(3) ?
    C23 C22 H22A . . 120.0 ?
    C21 C22 H22A . . 120.0 ?
    C22 C23 C24 . . 121.2(3) ?
    C22 C23 H23A . . 119.4 ?
    C24 C23 H23A . . 119.4 ?
    C25 C24 C23 . . 117.8(3) ?
    C25 C24 C27 . . 121.3(3) ?
    C23 C24 C27 . . 120.9(3) ?
    C24 C25 C26 . . 121.6(3) ?
    C24 C25 H25A . . 119.2 ?
    C26 C25 H25A . . 119.2 ?
    C21 C26 C25 . . 119.5(3) ?
    C21 C26 H26A . . 120.3 ?
    C25 C26 H26A . . 120.3 ?
    C24 C27 H27A . . 109.5 ?
    C24 C27 H27B . . 109.5 ?
    H27A C27 H27B . . 109.5 ?
    C24 C27 H27C . . 109.5 ?
    H27A C27 H27C . . 109.5 ?
    H27B C27 H27C . . 109.5 ?
loop_
    _geom_torsion_atom_site_label_1
    _geom_torsion_atom_site_label_2
    _geom_torsion_atom_site_label_3
    _geom_torsion_atom_site_label_4
    _geom_torsion_site_symmetry_1
    _geom_torsion_site_symmetry_2
    _geom_torsion_site_symmetry_3
    _geom_torsion_site_symmetry_4
    _geom_torsion
    _geom_torsion_publ_flag
    C9 N1 C1 C2 . . . . -178.0(3) ?
    C20 N1 C1 C2 . . . . 1.2(4) ?
    C9 N1 C1 C6 . . . . 0.9(4) ?
    C20 N1 C1 C6 . . . . -179.9(3) ?
    C6 C1 C2 C3 . . . . 0.3(4) ?
    N1 C1 C2 C3 . . . . 179.2(3) ?
    C1 C2 C3 C4 . . . . -0.6(5) ?
    C2 C3 C4 C5 . . . . 0.5(5) ?
    C3 C4 C5 C6 . . . . -0.2(5) ?
    C2 C1 C6 C7 . . . . -179.6(3) ?
    N1 C1 C6 C7 . . . . 1.5(4) ?
    C2 C1 C6 C5 . . . . 0.0(4) ?
    N1 C1 C6 C5 . . . . -178.9(3) ?
    C4 C5 C6 C1 . . . . -0.1(4) ?
    C4 C5 C6 C7 . . . . 179.5(3) ?
    C1 C6 C7 C8 . . . . -1.3(4) ?
    C5 C6 C7 C8 . . . . 179.2(3) ?
    C6 C7 C8 C9 . . . . -1.3(5) ?
    C1 N1 C9 C10 . . . . 176.0(3) ?
    C20 N1 C9 C10 . . . . -3.3(4) ?
    C1 N1 C9 C8 . . . . -3.3(4) ?
    C20 N1 C9 C8 . . . . 177.5(3) ?
    C7 C8 C9 N1 . . . . 3.5(4) ?
    C7 C8 C9 C10 . . . . -175.8(3) ?
    N1 C9 C10 C11 . . . . -179.3(3) ?
    C8 C9 C10 C11 . . . . -0.1(5) ?
    C9 C10 C11 C12 . . . . 179.5(3) ?
    C10 C11 C12 C13 . . . . -179.7(3) ?
    C10 C11 C12 C17 . . . . 2.4(5) ?
    C17 C12 C13 C14 . . . . -0.2(5) ?
    C11 C12 C13 C14 . . . . -178.1(3) ?
    C12 C13 C14 C15 . . . . -0.2(5) ?
    C18 N2 C15 C14 . . . . 3.6(4) ?
    C19 N2 C15 C14 . . . . 174.2(3) ?
    C18 N2 C15 C16 . . . . -176.9(3) ?
    C19 N2 C15 C16 . . . . -6.3(4) ?
    C13 C14 C15 N2 . . . . 179.6(3) ?
    C13 C14 C15 C16 . . . . 0.1(4) ?
    N2 C15 C16 C17 . . . . -179.1(3) ?
    C14 C15 C16 C17 . . . . 0.4(4) ?
    C15 C16 C17 C12 . . . . -0.9(4) ?
    C13 C12 C17 C16 . . . . 0.7(4) ?
    C11 C12 C17 C16 . . . . 178.6(3) ?
    O3 S1 C21 C22 . . . . 53.9(3) ?
    O2 S1 C21 C22 . . . . 174.5(3) ?
    O1 S1 C21 C22 . . . . -66.3(3) ?
    O3 S1 C21 C26 . . . . -125.2(3) ?
    O2 S1 C21 C26 . . . . -4.6(3) ?
    O1 S1 C21 C26 . . . . 114.6(2) ?
    C26 C21 C22 C23 . . . . 1.4(5) ?
    S1 C21 C22 C23 . . . . -177.7(2) ?
    C21 C22 C23 C24 . . . . 0.2(5) ?
    C22 C23 C24 C25 . . . . -1.1(5) ?
    C22 C23 C24 C27 . . . . 177.6(3) ?
    C23 C24 C25 C26 . . . . 0.6(4) ?
    C27 C24 C25 C26 . . . . -178.1(3) ?
    C22 C21 C26 C25 . . . . -1.9(4) ?
    S1 C21 C26 C25 . . . . 177.2(2) ?
    C24 C25 C26 C21 . . . . 0.9(4) ?
loop_
    _geom_hbond_atom_site_label_D
    _geom_hbond_atom_site_label_H
    _geom_hbond_atom_site_label_A
    _geom_hbond_site_symmetry_A
    _geom_hbond_distance_DH
    _geom_hbond_distance_HA
    _geom_hbond_distance_DA
    _geom_hbond_angle_DHA
    _geom_hbond_publ_flag
    O1W H1W O2 1_555 0.90 1.96 2.839(4) 164 y
    O1W H2W O1 2_566 0.88 2.01 2.893(3) 179 y
    C10 H10A O3 1_655 0.93 2.57 3.460(4) 162 y
    C17 H17A O3 1_655 0.93 2.45 3.344(5) 163 y
    C20 H20A O3 1_655 0.96 2.33 3.204(6) 151 y
    C20 H20B O1 2_666 0.96 2.49 3.388(4) 156 y
    C26 H26A O2 1_555 0.93 2.51 2.884(5) 104 y
    C7 H7A Cg4 2_656 0.93 2.97 3.615(4) 128 y
    C23 H23A Cg3 2_655 0.93 2.82 3.594(4) 141 y
