# Supplementary material for: (E)-2-[4-(Dimethyl­amino)styr­yl]-1-methyl­quinolinium 4-methyl­benzene­sulfonate monohydrate
Source: Acta Crystallogr Sect E Struct Rep Online. 2008 Dec 10;65(Pt 1):o76–7. doi: 10.1107/S1600536808040671 (PMC2967986; doi:10.1107/S1600536808040671)
Supplement: Supplementary file 2 [file e-65-00o76-Isup2.hkl]

# 
# h,k,l, Fc-squared, Fo-squared, sigma(Fo-squared) and status flag 
# 
data_I
_shelx_title ' tk3mem in P-1 (100K)' 
_shelx_refln_list_code          4 
_shelx_F_calc_maximum      203.83 
_exptl_crystal_F_000       508.00 
_reflns_d_resolution_high  0.7696 
 
loop_ 
 _symmetry_equiv_pos_as_xyz 
 'x, y, z' 
 '-x, -y, -z' 
 
_cell_length_a    10.9739 
_cell_length_b    11.1789 
_cell_length_c    11.1923 
_cell_angle_alpha  97.133 
_cell_angle_beta  100.322 
_cell_angle_gamma 117.021 
 
_shelx_F_squared_multiplier     1.000 
 
loop_ 
 _refln_index_h 
 _refln_index_k 
 _refln_index_l 
 _refln_F_squared_calc 
 _refln_F_squared_meas 
 _refln_F_squared_sigma 
 _refln_observed_status 
   1   0   0      611.33      696.00     44.40 o 
   2   0   0        5.47        2.61      1.81 o 
   3   0   0     4824.95     4338.10     91.56 o 
   4   0   0      113.63      144.57      6.93 o 
   5   0   0        6.63        7.35      4.87 o 
   6   0   0        0.96        5.77      3.30 o 
   7   0   0        6.49        2.80      3.80 o 
   8   0   0       21.93       14.62      6.67 o 
   9   0   0       76.61       60.98     19.65 o 
  10   0   0       22.97       41.49     10.80 o 
  11   0   0       77.10       70.77     13.83 o 
  12   0   0      281.40      341.34     40.72 o 
 -12   1   0       30.66       18.14     11.77 o 
 -11   1   0        7.22        4.85     10.63 o 
 -10   1   0       21.65       30.02      9.89 o 
  -9   1   0       12.57       15.88      7.43 o 
  -8   1   0      100.49      118.43     11.39 o 
  -7   1   0       31.59       42.07      5.11 o 
  -6   1   0        0.25        0.61      2.38 o 
  -5   1   0      130.58      135.64      7.26 o 
  -4   1   0      417.76      357.24     10.17 o 
  -3   1   0     1861.29     1829.02     36.93 o 
  -2   1   0      324.09      380.68     17.13 o 
  -1   1   0       19.33       24.38     17.42 o 
   0   1   0      200.16      208.42     23.11 o 
   1   1   0      365.33      315.84     11.10 o 
   2   1   0       31.31       40.15      4.74 o 
   3   1   0      168.72      148.22      7.49 o 
   4   1   0       76.67      119.05      8.02 o 
   5   1   0       32.79       35.90      4.42 o 
   6   1   0       20.75       33.34      5.11 o 
   7   1   0       64.37       70.52      7.22 o 
   8   1   0       65.57       55.55     23.44 o 
   9   1   0      178.88      193.62     42.15 o 
  10   1   0        4.91       25.26     11.71 o 
  11   1   0       24.39       30.74     15.25 o 
 -13   2   0        0.37       14.30     11.30 o 
 -12   2   0       50.64       53.05     13.39 o 
 -11   2   0       94.87       90.19     14.41 o 
 -10   2   0       56.29       61.95     11.09 o 
  -9   2   0      161.45      164.15     22.33 o 
  -8   2   0        0.34        1.60      3.50 o 
  -7   2   0        9.05       11.32      3.33 o 
  -6   2   0       29.36       30.61      3.71 o 
  -5   2   0        8.11       10.60      3.01 o 
  -4   2   0      527.99      497.00     14.29 o 
  -3   2   0      181.34      231.90     10.43 o 
  -2   2   0      451.17      540.06     17.47 o 
  -1   2   0     7072.83     8552.26    226.53 o 
   0   2   0      558.84      687.62     34.48 o 
   1   2   0       66.11       71.63      5.90 o 
   2   2   0      116.21      145.80      7.38 o 
   3   2   0      133.01      159.89      8.37 o 
   4   2   0      783.50      614.12     28.64 o 
   5   2   0        0.30        0.73      3.63 o 
   6   2   0       17.28       11.98      4.14 o 
   7   2   0       10.38       27.40     21.45 o 
   8   2   0      212.89      176.34     18.93 o 
   9   2   0       20.72       22.55     15.37 o 
  10   2   0       45.26       77.06     24.96 o 
  11   2   0       40.71       37.28     17.67 o 
 -13   3   0       37.80       44.30     16.74 o 
 -12   3   0       67.81       75.11     14.81 o 
 -11   3   0      151.69      156.27     19.25 o 
 -10   3   0        2.82        1.91      4.86 o 
  -9   3   0       75.93       75.62      9.02 o 
  -8   3   0     1056.46     1023.13     29.97 o 
  -7   3   0      507.78      510.49     17.77 o 
  -6   3   0       49.58       56.08     12.20 o 
  -5   3   0      324.20      245.36      9.91 o 
  -4   3   0       63.55       51.51      7.94 o 
  -3   3   0      105.07      102.94     15.26 o 
  -2   3   0        0.12       -5.14      3.45 o 
  -1   3   0      933.91     1037.64     40.08 o 
   0   3   0        5.30       10.48      4.03 o 
   1   3   0        4.41       -0.89      2.84 o 
   2   3   0       56.38       58.05      5.44 o 
   3   3   0      290.64      280.89     13.65 o 
   4   3   0     2788.76     2758.75     79.50 o 
   5   3   0      403.07      352.19     16.88 o 
   6   3   0      289.86      287.95     16.69 o 
   7   3   0       10.55       16.00     13.00 o 
   8   3   0      107.34       95.98     25.00 o 
   9   3   0        1.01       14.30     15.44 o 
  10   3   0       30.67        8.93     16.71 o 
 -13   4   0       67.62       95.52     30.19 o 
 -12   4   0      100.14      110.54     19.21 o 
 -11   4   0      195.30      233.97     16.53 o 
 -10   4   0      136.46      136.24     12.13 o 
  -9   4   0       30.19       31.71      7.27 o 
  -8   4   0        4.98        2.74      4.03 o 
  -7   4   0        1.43       -1.24      3.75 o 
  -6   4   0      157.75      192.24     16.45 o 
  -5   4   0        0.08       -0.91      3.29 o 
  -4   4   0        9.53       11.71      6.61 o 
  -3   4   0      861.68     1237.69     39.10 o 
  -2   4   0      648.94      908.44     25.51 o 
  -1   4   0       25.63       57.10      5.21 o 
   0   4   0        0.47       -0.44      4.13 o 
   1   4   0      301.76      255.88     12.00 o 
   2   4   0      529.47      543.56     32.21 o 
   3   4   0      168.14      203.09     12.06 o 
   4   4   0       23.08       17.15     10.52 o 
   5   4   0      214.46      237.52     14.81 o 
   6   4   0      118.27      165.75     18.49 o 
   7   4   0       22.22       15.33     14.10 o 
   8   4   0       26.72       22.20     16.95 o 
   9   4   0        2.73       -2.57     13.07 o 
 -13   5   0       60.08       37.98     12.66 o 
 -12   5   0        0.96       -3.12      7.84 o 
 -11   5   0        1.70        1.54      6.48 o 
 -10   5   0      368.15      395.92     17.92 o 
  -9   5   0       23.75       18.96      5.56 o 
  -8   5   0       61.83       63.70      7.29 o 
  -7   5   0      240.78      248.50     15.98 o 
  -6   5   0      529.30      489.54     18.32 o 
  -5   5   0     1159.14     1346.47     40.21 o 
  -4   5   0     1121.42     1563.85     49.28 o 
  -3   5   0      377.43      525.26     17.76 o 
  -2   5   0       82.54       89.41      6.93 o 
  -1   5   0       43.00       79.51      6.50 o 
   0   5   0      106.79      138.00      7.66 o 
   1   5   0       36.55       56.89     14.20 o 
   2   5   0      460.62      475.01     19.28 o 
   3   5   0      509.02      532.89     38.98 o 
   4   5   0       15.80        0.00      6.79 o 
   5   5   0       27.13       40.91     16.55 o 
   6   5   0       89.47       63.67     20.97 o 
   7   5   0       36.18       33.69     19.71 o 
   8   5   0       50.88       56.13     24.41 o 
   9   5   0       28.00       13.79     19.35 o 
 -13   6   0        2.87       14.59     10.46 o 
 -12   6   0       13.24        9.81     10.25 o 
 -11   6   0       72.06       40.13     21.49 o 
 -10   6   0      296.43      296.57     22.94 o 
  -9   6   0      291.94      309.72     15.60 o 
  -8   6   0      229.05      227.99     12.83 o 
  -7   6   0        7.97        8.12      4.74 o 
  -6   6   0      550.39      635.27     22.51 o 
  -5   6   0      120.33      153.17     10.68 o 
  -4   6   0      882.68     1288.24     35.70 o 
  -3   6   0      320.58      414.00     18.36 o 
  -2   6   0      104.15      137.00      9.01 o 
  -1   6   0      884.61      861.36     26.34 o 
   0   6   0        0.32        6.82      3.58 o 
   1   6   0      174.03      170.89     16.73 o 
   2   6   0      443.62      447.09     29.28 o 
   3   6   0      243.14      206.23     19.37 o 
   4   6   0        0.73        1.72      7.88 o 
   5   6   0        1.31        5.16      8.26 o 
   6   6   0        2.66       -0.79     14.06 o 
   7   6   0        1.01       10.43     16.39 o 
   8   6   0       83.72       41.51     23.23 o 
 -14   7   0       33.43       52.13     14.86 o 
 -13   7   0      144.49      122.10     21.67 o 
 -12   7   0      199.71      168.99     19.56 o 
 -11   7   0       76.04      108.44     20.05 o 
 -10   7   0      216.70      224.23     16.02 o 
  -9   7   0      570.22      538.99     20.83 o 
  -8   7   0      289.73      308.15     15.39 o 
  -7   7   0        0.33        4.56      6.37 o 
  -6   7   0      525.17      590.82     24.74 o 
  -5   7   0      120.63      140.57     10.78 o 
  -4   7   0      286.21      284.02     11.79 o 
  -3   7   0       93.94      101.77      8.95 o 
  -2   7   0      213.20      221.99     12.08 o 
  -1   7   0      591.70      585.21     20.04 o 
   0   7   0       89.09       80.95      7.18 o 
   1   7   0      134.68      141.03     30.20 o 
   2   7   0       64.97       56.72     11.91 o 
   3   7   0       91.92       94.39     15.16 o 
   4   7   0       19.63       19.28     10.83 o 
   5   7   0       32.17        8.33     16.19 o 
   6   7   0        1.83       -5.33     13.90 o 
   7   7   0       58.74      136.91     36.93 o 
 -13   8   0       23.10       14.66     10.60 o 
 -12   8   0       16.15       14.86      9.06 o 
 -11   8   0      462.56      472.96     24.29 o 
 -10   8   0        8.25       10.33      6.78 o 
  -9   8   0      198.06      190.86     14.53 o 
  -8   8   0      247.77      258.67     16.44 o 
  -7   8   0       20.40       22.93      7.76 o 
  -6   8   0      328.28      379.29     18.60 o 
  -5   8   0      132.20      138.45     15.34 o 
  -4   8   0       31.19       34.33     12.40 o 
  -3   8   0        7.25        0.08      5.97 o 
  -2   8   0      196.23      248.67     15.78 o 
  -1   8   0      840.64      869.46     34.93 o 
   0   8   0      536.66      506.90     29.84 o 
   1   8   0      838.70      819.85     41.11 o 
   2   8   0       54.73       24.33     27.02 o 
   3   8   0        0.85       -4.01      7.79 o 
   4   8   0       12.74       30.37     12.36 o 
   5   8   0       33.84       12.92     18.25 o 
   6   8   0        4.31        6.44     16.98 o 
 -13   9   0       29.45       25.70     11.24 o 
 -12   9   0       37.29       42.57     11.58 o 
 -11   9   0      547.63      553.34     27.01 o 
 -10   9   0       73.36       70.47     10.78 o 
  -9   9   0       43.56       61.76      9.75 o 
  -8   9   0        1.99        4.18      5.84 o 
  -7   9   0      182.46      226.77     15.84 o 
  -6   9   0      335.23      394.17     24.08 o 
  -5   9   0       64.76       61.07      8.89 o 
  -4   9   0       12.56        3.94      5.16 o 
  -3   9   0      127.82      118.66     12.70 o 
  -2   9   0      167.07      162.40     13.66 o 
  -1   9   0       16.16        8.22      8.51 o 
   0   9   0      867.08      878.62     44.29 o 
   1   9   0      181.52      167.32     30.85 o 
   2   9   0        2.02        4.75      8.39 o 
   3   9   0       75.27       94.87     17.71 o 
   4   9   0        1.21       -6.32     16.31 o 
   5   9   0        2.84       -6.83     18.05 o 
 -13  10   0        2.93       11.28     10.50 o 
 -12  10   0       27.58       34.18      9.52 o 
 -11  10   0        0.33        9.89      7.18 o 
 -10  10   0      179.59      138.57     14.53 o 
  -9  10   0       22.69       26.77      8.20 o 
  -8  10   0       28.14       18.89     12.52 o 
  -7  10   0      253.61      249.75     17.30 o 
  -6  10   0       74.08       62.49      9.56 o 
  -5  10   0        0.61       -0.50      5.76 o 
  -4  10   0      169.95      173.66     13.50 o 
  -3  10   0      433.50      441.93     24.90 o 
  -2  10   0       82.67       70.63     14.72 o 
  -1  10   0      197.15      240.79     46.91 o 
   0  10   0        3.09       21.42     10.63 o 
   1  10   0       19.94       19.53     11.56 o 
   2  10   0      116.43       75.79     16.11 o 
   3  10   0       93.59       66.36     16.23 o 
   4  10   0        0.75       21.72     20.86 o 
 -13  11   0        2.13        5.87     10.27 o 
 -12  11   0        8.30        2.07      7.88 o 
 -11  11   0       21.83       12.31      8.26 o 
 -10  11   0        5.89        2.37      7.16 o 
  -9  11   0       79.72       67.32     12.95 o 
  -8  11   0        6.04       14.53      8.35 o 
  -7  11   0      785.55      940.21    105.41 o 
  -6  11   0      205.35      231.16     16.81 o 
  -5  11   0        5.73        9.08      6.94 o 
  -4  11   0       95.08       64.65     15.05 o 
  -3  11   0       38.71       49.96     14.36 o 
  -2  11   0       60.20       72.25     26.98 o 
  -1  11   0       45.85       41.51     13.61 o 
   0  11   0       27.24       10.69     11.25 o 
   1  11   0       19.19       16.41     11.48 o 
   2  11   0       53.82       30.90     13.98 o 
 -12  12   0        0.02        2.80      8.05 o 
 -11  12   0        0.39        7.48      8.29 o 
 -10  12   0       27.87       36.30      9.75 o 
  -9  12   0       44.94       30.60      8.77 o 
  -8  12   0       11.70       25.86     10.17 o 
  -7  12   0       18.17       -2.63     11.16 o 
  -6  12   0       65.26       66.83     12.80 o 
  -5  12   0        6.76        0.08     10.33 o 
  -4  12   0        3.43        8.73     10.93 o 
  -3  12   0       29.25       22.09     11.78 o 
  -2  12   0       51.56       61.02     26.48 o 
  -1  12   0       31.37       24.84     12.96 o 
   0  12   0       16.72       22.55     12.65 o 
   1  12   0       64.07       44.47     16.40 o 
 -11  13   0       60.67       54.15     11.70 o 
 -10  13   0        0.06        7.46      9.00 o 
  -9  13   0        9.62       26.83      9.32 o 
  -8  13   0       12.27       13.16      9.52 o 
  -7  13   0        7.14       12.40     12.05 o 
  -6  13   0       10.95       11.34     11.76 o 
  -5  13   0       16.28       11.09     12.06 o 
  -4  13   0        0.14        6.19     13.90 o 
  -3  13   0        8.07        9.77     12.64 o 
  -2  13   0        1.69        5.32     12.86 o 
  -1  13   0        2.10       18.29     13.82 o 
  -9  14   0        0.01        7.18      9.99 o 
  -8  14   0       11.65       26.76     14.01 o 
  -7  14   0        0.37       -3.06     22.97 o 
  -6  14   0        2.48       10.97     17.54 o 
  -5  14   0        0.16       15.81     14.06 o 
  -4  14   0        1.02       -7.47     12.69 o 
   4 -14   1        9.22       32.17     15.50 o 
   5 -14   1       77.72      110.33     33.26 o 
   6 -14   1       53.02      125.19     23.44 o 
   7 -14   1        2.04       11.81     13.55 o 
   8 -14   1       46.59       51.36     30.02 o 
   9 -14   1       37.88       43.72     24.00 o 
   1 -13   1        5.24       -0.02     16.63 o 
   2 -13   1        0.06       15.39     13.72 o 
   3 -13   1        2.49       -2.62     12.06 o 
   4 -13   1        0.02        6.86     11.80 o 
   5 -13   1       49.00       97.54     32.43 o 
   6 -13   1        7.55        1.86     11.44 o 
   7 -13   1       64.65       43.18     15.06 o 
   8 -13   1       55.00       62.39     11.21 o 
   9 -13   1       31.29       21.34      9.16 o 
  10 -13   1        4.36       12.83      8.98 o 
  11 -13   1       55.03       62.11     12.27 o 
  -1 -12   1       44.93       46.57     16.73 o 
   0 -12   1       94.25       94.79     19.21 o 
   1 -12   1        0.07      -12.90      9.18 o 
   2 -12   1       25.37       16.51     24.79 o 
   3 -12   1       55.88       45.50     24.00 o 
   4 -12   1        6.70       39.63     14.27 o 
   5 -12   1        0.85       -8.01      8.97 o 
   6 -12   1       13.00       28.28      9.58 o 
   7 -12   1      180.31      230.82     34.78 o 
   8 -12   1        0.08        9.99      8.67 o 
   9 -12   1       17.87       12.15      8.40 o 
  10 -12   1       67.60       54.85     10.82 o 
  11 -12   1       48.10       34.20     10.07 o 
  12 -12   1       15.82       20.20     10.11 o 
  -2 -11   1       16.20       16.55     15.35 o 
  -1 -11   1       31.22       52.74     21.74 o 
   0 -11   1      158.93      148.82     22.18 o 
   1 -11   1       42.76       70.48     16.57 o 
   2 -11   1        9.35        5.39     10.92 o 
   3 -11   1      315.50      375.51     32.11 o 
   4 -11   1       39.41       49.22     11.42 o 
   5 -11   1       61.64       51.64      9.19 o 
   6 -11   1        1.63        5.56      7.01 o 
   7 -11   1       61.43       79.01     13.52 o 
   8 -11   1        1.66        6.90      6.80 o 
   9 -11   1      181.20      212.41     17.24 o 
  10 -11   1        4.14        0.82      6.74 o 
  11 -11   1        4.08       10.31      7.93 o 
  12 -11   1       74.26       50.71     23.31 o 
  -4 -10   1       16.14       35.71     26.15 o 
  -3 -10   1       11.58        1.77     10.54 o 
  -2 -10   1        0.06        0.87      9.31 o 
  -1 -10   1      164.26      158.62     42.78 o 
   0 -10   1       46.51       41.38     13.75 o 
   1 -10   1      139.83      133.76     20.17 o 
   2 -10   1       58.52       50.88     13.36 o 
   3 -10   1      125.89      136.59     23.26 o 
   4 -10   1      171.92      207.11     14.81 o 
   5 -10   1      109.71       82.48     13.65 o 
   6 -10   1      219.71      289.73     25.58 o 
   7 -10   1        0.26        6.76      5.67 o 
   8 -10   1      191.08      241.99     18.03 o 
   9 -10   1      240.99      284.85     18.82 o 
  10 -10   1       36.46       41.34      9.28 o 
  11 -10   1      135.24      124.60     14.29 o 
  12 -10   1       37.97       42.11     12.36 o 
  13 -10   1        2.31        6.00      9.81 o 
  -5  -9   1        0.25        7.50     18.92 o 
  -4  -9   1        3.10       -7.68      9.61 o 
  -3  -9   1       35.95       10.07      9.73 o 
  -2  -9   1       12.30        3.26      8.63 o 
  -1  -9   1       87.95       79.34     15.39 o 
   0  -9   1      459.00      445.28     31.32 o 
   1  -9   1      386.98      376.52     49.10 o 
   2  -9   1      249.58      298.64     27.00 o 
   3  -9   1      129.95      144.60     20.94 o 
   4  -9   1       28.87       46.15     10.80 o 
   5  -9   1      186.44      240.59     15.55 o 
   6  -9   1      308.44      391.50     32.49 o 
   7  -9   1       77.71       72.73      8.94 o 
   8  -9   1      303.59      327.00     22.88 o 
   9  -9   1       39.99       43.47      8.93 o 
  10  -9   1       10.33       12.99      7.00 o 
  11  -9   1      379.06      407.27     31.12 o 
  12  -9   1       18.54       19.72     16.25 o 
  13  -9   1      280.07      246.26     24.99 o 
  -6  -8   1        1.66      -14.73     14.50 o 
  -5  -8   1        2.38       38.47     20.97 o 
  -4  -8   1        7.58       14.83     10.99 o 
  -3  -8   1       12.58       -1.86      8.23 o 
  -2  -8   1       60.68       65.31     13.79 o 
  -1  -8   1      256.31      204.19     70.53 o 
   0  -8   1        4.53        5.31      8.01 o 
   1  -8   1      924.44      873.09     41.25 o 
   2  -8   1      287.16      329.92     15.37 o 
   3  -8   1       76.91       78.05      8.91 o 
   4  -8   1        1.21        3.38      4.91 o 
   5  -8   1      157.18      234.92     14.61 o 
   6  -8   1      223.17      347.80     21.33 o 
   7  -8   1       38.91       33.91      6.68 o 
   8  -8   1      178.21      210.45     13.33 o 
   9  -8   1       65.91       69.76     10.79 o 
  10  -8   1       96.84       82.90     10.65 o 
  11  -8   1      128.16       77.83     13.52 o 
  12  -8   1       22.26       23.34     11.75 o 
  13  -8   1      512.06      531.25     35.25 o 
  -7  -7   1       10.04       -6.99     14.30 o 
  -6  -7   1       52.36       56.76     23.23 o 
  -5  -7   1        3.27        8.94      9.63 o 
  -4  -7   1        1.06        9.15      8.60 o 
  -3  -7   1       31.42       39.13     10.75 o 
  -2  -7   1        0.32       -4.89      6.54 o 
  -1  -7   1      207.25      194.98     25.52 o 
   0  -7   1      308.11      294.42     11.03 o 
   1  -7   1     1053.18      991.34     30.06 o 
   2  -7   1       10.66        7.13      5.50 o 
   3  -7   1      495.59      621.43     23.65 o 
   4  -7   1      742.80      991.84     31.18 o 
   5  -7   1      134.21      188.50     12.61 o 
   6  -7   1       86.63       76.87      9.79 o 
   7  -7   1       68.43       77.01      8.26 o 
   8  -7   1       27.44       25.36      6.93 o 
   9  -7   1        0.61       -0.86      5.03 o 
  10  -7   1      181.53      173.88     14.37 o 
  11  -7   1        0.32        1.97      7.43 o 
  12  -7   1       21.91       10.56     19.54 o 
  13  -7   1      354.82      408.29     31.09 o 
  -8  -6   1        0.24       32.31     20.26 o 
  -7  -6   1       25.19       16.12     18.25 o 
  -6  -6   1        7.72      -10.66     11.77 o 
  -5  -6   1       66.49       65.35     14.07 o 
  -4  -6   1        0.38       -4.69      9.99 o 
  -3  -6   1      152.85      127.17     15.93 o 
  -2  -6   1      308.56      328.32     43.92 o 
  -1  -6   1       33.35       41.90      4.44 o 
   0  -6   1       53.47       68.91      5.71 o 
   1  -6   1      173.03      161.63      8.27 o 
   2  -6   1       35.56       57.98      6.36 o 
   3  -6   1      582.95      795.50     25.21 o 
   4  -6   1       35.96       31.56      5.99 o 
   5  -6   1      255.80      280.91     16.36 o 
   6  -6   1      391.63      384.82     22.30 o 
   7  -6   1      287.47      256.42     15.28 o 
   8  -6   1       60.33       42.61      9.66 o 
   9  -6   1       17.63       15.37      5.45 o 
  10  -6   1      146.49      150.21     17.69 o 
  11  -6   1       89.47       89.89     14.16 o 
  12  -6   1        2.09       12.20     10.24 o 
  13  -6   1       25.95       20.58     12.20 o 
  -9  -5   1        7.50       16.95     16.47 o 
  -8  -5   1       62.91       54.47     22.12 o 
  -7  -5   1        0.21       -9.80     11.65 o 
  -6  -5   1      131.21      146.81     18.42 o 
  -5  -5   1      196.49      240.52     35.61 o 
  -4  -5   1      225.78      277.32     18.44 o 
  -3  -5   1       29.34       42.14      8.38 o 
  -2  -5   1      790.72      771.58     23.66 o 
  -1  -5   1       15.85       15.86      3.81 o 
   0  -5   1       39.50       29.24      4.18 o 
   1  -5   1      147.88      206.88     10.56 o 
   2  -5   1     1009.01     1263.57     30.79 o 
   3  -5   1      146.48      170.74     13.61 o 
   4  -5   1       53.78       69.00      6.92 o 
   5  -5   1     2060.64     2349.24     54.78 o 
   6  -5   1      502.76      480.66     23.65 o 
   7  -5   1      100.83      104.71      8.61 o 
   8  -5   1      143.30      173.10     10.87 o 
   9  -5   1      123.55      118.26     14.13 o 
  10  -5   1        2.84        4.59      5.90 o 
  11  -5   1       82.69       51.73     12.26 o 
  12  -5   1        7.91       12.42     10.06 o 
  13  -5   1       19.13        1.14     11.95 o 
 -10  -4   1        0.28       10.74     17.54 o 
  -9  -4   1        7.58       27.22     19.32 o 
  -8  -4   1      202.53      217.96     38.71 o 
  -7  -4   1       30.89       22.08     14.30 o 
  -6  -4   1      112.41      112.10     17.79 o 
  -5  -4   1      177.71      180.48     14.92 o 
  -4  -4   1      193.19      237.75     12.22 o 
  -3  -4   1       55.57       49.78      5.47 o 
  -2  -4   1       10.57       11.74      3.39 o 
  -1  -4   1      240.92      226.83     10.27 o 
   0  -4   1     1737.27     1731.25     36.13 o 
   1  -4   1        2.92        0.02      2.53 o 
   2  -4   1     1289.23     1640.16     34.78 o 
   3  -4   1       79.99      122.99      7.93 o 
   4  -4   1      229.62      269.38     13.13 o 
   5  -4   1      375.15      347.17     12.63 o 
   6  -4   1       56.92       53.31      5.73 o 
   7  -4   1       56.95       59.35     12.18 o 
   8  -4   1      205.90      189.22     10.25 o 
   9  -4   1      183.48      156.65     19.86 o 
  10  -4   1       54.20       47.61      8.51 o 
  11  -4   1      157.78      173.83     22.38 o 
  12  -4   1       59.56       67.96     14.51 o 
  13  -4   1       16.85       13.90     22.06 o 
 -10  -3   1        1.49       -0.63     15.01 o 
  -9  -3   1        8.48       19.63     15.25 o 
  -8  -3   1       37.41       21.84     14.42 o 
  -7  -3   1      126.41      163.86     17.83 o 
  -6  -3   1       10.81       14.57      5.32 o 
  -5  -3   1       35.88       27.02      5.52 o 
  -4  -3   1      206.74      204.75     10.76 o 
  -3  -3   1     1773.83     1602.82     42.22 o 
  -2  -3   1      430.03      362.04     10.71 o 
  -1  -3   1       35.27       48.90      5.46 o 
   0  -3   1     9605.03     9356.04    198.10 o 
   1  -3   1     2991.85     3513.84     69.29 o 
   2  -3   1     1709.96     2133.31     43.48 o 
   3  -3   1       13.44       14.42      3.42 o 
   4  -3   1      394.28      404.22     12.73 o 
   5  -3   1      403.13      346.64     11.01 o 
   6  -3   1        1.48        4.63      2.89 o 
   7  -3   1       19.25       23.28      5.21 o 
   8  -3   1      323.38      376.34     16.94 o 
   9  -3   1       45.49       40.13      7.38 o 
  10  -3   1       80.95       73.34     11.11 o 
  11  -3   1       23.21        6.40      8.55 o 
  12  -3   1       28.96       33.01     19.25 o 
  13  -3   1       10.10       17.80     11.93 o 
 -11  -2   1      138.34      168.07     37.25 o 
 -10  -2   1      157.45      138.72     31.92 o 
  -9  -2   1       13.35       -4.82     10.90 o 
  -8  -2   1        0.86       15.12     12.34 o 
  -7  -2   1      279.56      265.27     14.73 o 
  -6  -2   1        9.54       -2.25      5.19 o 
  -5  -2   1      184.87      213.73     11.35 o 
  -4  -2   1        4.46        7.43      5.80 o 
  -3  -2   1     2140.40     2052.41     51.70 o 
  -2  -2   1     2276.42     2111.05     52.05 o 
  -1  -2   1       44.21       54.04     16.58 o 
   0  -2   1    23883.71    24442.90    510.92 o 
   1  -2   1     1404.56     1745.78     32.45 o 
   2  -2   1     1106.62     1201.37     25.31 o 
   3  -2   1     1121.31      998.42     20.53 o 
   4  -2   1      785.52      716.73     19.59 o 
   5  -2   1      120.42      100.16      8.02 o 
   6  -2   1       15.80       12.85      3.94 o 
   7  -2   1        5.92        4.19      4.69 o 
   8  -2   1        3.33        1.12      4.36 o 
   9  -2   1     1006.48     1043.40     47.00 o 
  10  -2   1       14.32       17.45      8.47 o 
  11  -2   1        7.94        3.11      7.99 o 
  12  -2   1       83.39       91.05     21.54 o 
 -11  -1   1      333.57      342.25     81.13 o 
 -10  -1   1       95.29      170.28     33.18 o 
  -9  -1   1       28.52       25.23     12.28 o 
  -8  -1   1       52.26       54.11      7.87 o 
  -7  -1   1        2.57        0.09      4.40 o 
  -6  -1   1        3.13       10.33      4.32 o 
  -5  -1   1        0.12        6.42      3.48 o 
  -4  -1   1      239.70      293.26     10.12 o 
  -3  -1   1       62.81       78.20      4.85 o 
  -2  -1   1      528.49      542.75     13.66 o 
  -1  -1   1      355.99      363.57     12.70 o 
   0  -1   1      145.88       85.72      4.67 o 
   1  -1   1       57.55       63.66      2.82 o 
   2  -1   1     2047.42     1921.59     35.63 o 
   3  -1   1     3751.95     3471.42     75.63 o 
   4  -1   1        0.53        1.72      1.92 o 
   5  -1   1      233.48      296.56      9.65 o 
   6  -1   1      202.39      191.58      8.93 o 
   7  -1   1       17.72       15.88      6.90 o 
   8  -1   1        0.36        6.29      5.54 o 
   9  -1   1       64.94       38.38     10.03 o 
  10  -1   1       31.83       31.29     10.17 o 
  11  -1   1        3.43       -0.66      8.29 o 
  12  -1   1        4.16      -10.83      8.34 o 
 -12   0   1       70.38       54.12     19.34 o 
 -11   0   1      513.87      711.21     37.60 o 
 -10   0   1       60.13       41.37     11.03 o 
  -9   0   1       16.39       23.02      9.61 o 
  -8   0   1      235.72      246.94     14.55 o 
  -7   0   1       24.60       18.56      4.63 o 
  -6   0   1       37.77       41.14      5.24 o 
  -5   0   1       65.71       58.80      6.04 o 
  -4   0   1      329.51      333.96     10.81 o 
  -3   0   1      898.86      871.35     23.64 o 
  -2   0   1      684.92      763.66     20.06 o 
  -1   0   1     3970.74     3642.84    119.91 o 
   0   0   1     3443.37     3121.67    106.95 o 
   1   0   1     2411.37     2119.92     59.81 o 
   2   0   1     7462.20     6753.52    161.15 o 
   3   0   1     1228.54     1190.80     37.29 o 
   4   0   1       29.83       22.78      3.51 o 
   5   0   1      105.25      128.69     10.21 o 
   6   0   1       43.30       44.71      7.41 o 
   7   0   1        2.82       -0.21      9.06 o 
   8   0   1       88.52       75.80     11.55 o 
   9   0   1      165.94      159.54     32.00 o 
  10   0   1       62.53       79.15     13.97 o 
  11   0   1       52.20       36.32     17.41 o 
 -12   1   1      202.14      205.05     21.85 o 
 -11   1   1      146.23      194.94     29.72 o 
 -10   1   1       99.87      100.44     17.56 o 
  -9   1   1       25.10       28.78      9.95 o 
  -8   1   1       89.93       83.66     10.73 o 
  -7   1   1      343.61      311.97     17.43 o 
  -6   1   1      367.25      374.76     15.66 o 
  -5   1   1        0.09       -0.11      2.42 o 
  -4   1   1       10.43        7.85      5.26 o 
  -3   1   1     1239.36     1316.96     33.48 o 
  -2   1   1     1220.35     1272.52     31.60 o 
  -1   1   1      269.78      216.74      7.51 o 
   0   1   1      116.17      138.59     13.43 o 
   1   1   1     8455.77     7654.93    202.65 o 
   2   1   1     6547.96     6102.52    143.06 o 
   3   1   1     1510.43     1423.31     36.27 o 
   4   1   1      818.88      770.12     22.05 o 
   5   1   1      337.32      350.75     13.07 o 
   6   1   1      319.35      342.05     19.30 o 
   7   1   1        4.88       26.76     13.35 o 
   8   1   1       92.31       79.00     14.16 o 
   9   1   1        7.46        5.08      8.18 o 
  10   1   1       71.29       99.36     15.66 o 
  11   1   1        1.40       -3.80     13.07 o 
 -13   2   1       96.94      128.30     19.46 o 
 -12   2   1        2.01        2.70      8.55 o 
 -11   2   1       14.70        7.84      6.87 o 
 -10   2   1       65.96       84.96      9.83 o 
  -9   2   1       29.01       31.41      5.23 o 
  -8   2   1       33.77       33.39      6.01 o 
  -7   2   1     1367.61     1340.48     31.39 o 
  -6   2   1        0.16        4.98      2.72 o 
  -5   2   1      132.59      108.32      6.53 o 
  -4   2   1        1.58       10.05      2.72 o 
  -3   2   1        0.01        2.68      2.45 o 
  -2   2   1     1505.99     1490.27     42.72 o 
  -1   2   1       19.38       22.18      7.02 o 
   0   2   1     2362.01     2370.70    111.24 o 
   1   2   1      137.33      135.50      9.38 o 
   2   2   1      263.48      252.53     11.31 o 
   3   2   1      492.15      441.91     16.69 o 
   4   2   1      148.59      134.28      9.23 o 
   5   2   1      127.52      130.42      9.82 o 
   6   2   1      173.35      182.17     15.92 o 
   7   2   1       75.16       66.09     26.27 o 
   8   2   1      190.14      234.45     23.98 o 
   9   2   1       14.52        3.87     12.24 o 
  10   2   1       25.58       12.55     12.62 o 
 -13   3   1      104.68      118.55     18.27 o 
 -12   3   1        2.68        4.82      8.06 o 
 -11   3   1       21.31       12.79      6.72 o 
 -10   3   1       86.78       75.34      9.37 o 
  -9   3   1       52.65       61.09     12.86 o 
  -8   3   1        0.03       -6.70      3.35 o 
  -7   3   1      310.67      312.77     13.27 o 
  -6   3   1       22.42       14.14      4.57 o 
  -5   3   1       30.99       35.82      6.21 o 
  -4   3   1     1272.89     1122.93     34.55 o 
  -3   3   1      344.17      389.14     16.54 o 
  -2   3   1       67.51       74.91      8.42 o 
  -1   3   1     1741.81     1879.12     58.09 o 
   0   3   1       49.03       33.73      4.81 o 
   1   3   1      591.65      626.17     21.27 o 
   2   3   1      207.91      200.58     10.99 o 
   3   3   1      921.72      943.86     31.09 o 
   4   3   1      145.72      126.85      9.79 o 
   5   3   1       32.47       30.47      6.18 o 
   6   3   1       44.67       26.28     11.95 o 
   7   3   1        6.55       14.25      9.23 o 
   8   3   1        0.19       17.54     16.19 o 
   9   3   1       17.38        1.07     12.64 o 
  10   3   1        1.05        1.94     14.34 o 
 -13   4   1       17.68       12.37      9.03 o 
 -12   4   1       85.92       87.50     13.22 o 
 -11   4   1        1.38        7.21      6.38 o 
 -10   4   1        0.02        4.14      4.93 o 
  -9   4   1      229.82      235.86     12.22 o 
  -8   4   1       42.07       44.94      6.34 o 
  -7   4   1      153.24      164.31     12.38 o 
  -6   4   1     1003.41     1075.62     35.40 o 
  -5   4   1       89.03       96.34      7.19 o 
  -4   4   1        2.59        6.27      3.28 o 
  -3   4   1      896.04      873.18     24.15 o 
  -2   4   1        8.70       11.83      3.53 o 
  -1   4   1     1987.01     1915.12     55.59 o 
   0   4   1       10.33        3.20      3.33 o 
   1   4   1       10.75       12.59      5.88 o 
   2   4   1       61.23       73.58     15.34 o 
   3   4   1       22.51       29.45      5.92 o 
   4   4   1       87.98       79.90     11.32 o 
   5   4   1        5.69        2.71      5.42 o 
   6   4   1      228.57      223.17     35.15 o 
   7   4   1       28.22        8.89     12.96 o 
   8   4   1       15.39        3.91     14.73 o 
   9   4   1        3.45        0.39     15.84 o 
 -14   5   1        1.12       -5.35     10.01 o 
 -13   5   1        0.20        2.01      9.51 o 
 -12   5   1       36.22       49.52     12.82 o 
 -11   5   1       13.28        5.59      6.83 o 
 -10   5   1       41.70       56.15      9.68 o 
  -9   5   1     1123.27     1184.55     38.66 o 
  -8   5   1      320.48      353.05     25.20 o 
  -7   5   1      111.56       69.52     16.61 o 
  -6   5   1     2023.10     1880.67     72.27 o 
  -5   5   1      456.92      483.19     32.43 o 
  -4   5   1       36.14       40.49      5.72 o 
  -3   5   1     2637.12     2649.88     65.90 o 
  -2   5   1       56.65       31.01     14.90 o 
  -1   5   1       11.92        3.47      5.26 o 
   0   5   1      324.08      282.42     11.28 o 
   1   5   1       22.37       15.70      4.62 o 
   2   5   1      115.41      113.06     10.03 o 
   3   5   1       85.84       85.75     12.03 o 
   4   5   1       27.41       50.16      8.36 o 
   5   5   1       39.55       26.98     15.64 o 
   6   5   1        0.08       12.68     13.00 o 
   7   5   1       35.39       13.94     17.02 o 
   8   5   1        3.89       21.37     20.62 o 
 -14   6   1        1.60        7.30     10.83 o 
 -13   6   1        0.76        9.28     10.32 o 
 -12   6   1        8.47       24.17     10.00 o 
 -11   6   1      169.37      179.05     15.08 o 
 -10   6   1       48.46       51.93      8.16 o 
  -9   6   1      963.18      948.20     28.95 o 
  -8   6   1      519.51      484.33     22.41 o 
  -7   6   1       62.20       57.53     14.20 o 
  -6   6   1      710.30      748.02     28.47 o 
  -5   6   1        0.30        0.68      4.09 o 
  -4   6   1      284.11      319.46     12.86 o 
  -3   6   1      128.03      130.25     17.12 o 
  -2   6   1      264.00      315.70     13.37 o 
  -1   6   1       22.85       18.24      6.56 o 
   0   6   1      307.48      316.10     13.01 o 
   1   6   1      327.26      367.96     17.87 o 
   2   6   1      183.85      203.24     18.27 o 
   3   6   1       79.56       91.20     13.82 o 
   4   6   1        1.44       -0.48      7.07 o 
   5   6   1       66.12       56.56     19.55 o 
   6   6   1        2.37      -10.78     12.05 o 
   7   6   1        3.97       18.41     16.91 o 
 -14   7   1        1.30        4.80     10.56 o 
 -13   7   1        0.17       -6.02      7.64 o 
 -12   7   1      129.34      123.83     19.65 o 
 -11   7   1     1024.23     1058.88     36.88 o 
 -10   7   1      158.01      183.10     13.62 o 
  -9   7   1       92.96       75.51      9.79 o 
  -8   7   1      142.16      142.70     12.64 o 
  -7   7   1      574.60      656.73     24.19 o 
  -6   7   1       22.66       32.62     10.52 o 
  -5   7   1        5.32        9.02      4.56 o 
  -4   7   1        0.02        1.95      3.65 o 
  -3   7   1       38.67       32.53      6.48 o 
  -2   7   1      168.08      178.20     11.36 o 
  -1   7   1       45.55       65.09      7.01 o 
   0   7   1        1.75        4.16      3.84 o 
   1   7   1      330.46      307.49     19.79 o 
   2   7   1      138.73      123.02     15.98 o 
   3   7   1      650.62      810.91     41.00 o 
   4   7   1      102.11       80.49     18.05 o 
   5   7   1       95.43       81.33     24.41 o 
   6   7   1        0.73        5.73     15.96 o 
   7   7   1       11.58       30.41     19.71 o 
 -14   8   1       24.84       19.27     11.29 o 
 -13   8   1        0.55       19.42     10.32 o 
 -12   8   1        7.75       10.44      8.20 o 
 -11   8   1      865.27      857.66     32.32 o 
 -10   8   1      615.49      557.24     24.66 o 
  -9   8   1      146.42      157.24     15.79 o 
  -8   8   1       34.10       23.94      7.29 o 
  -7   8   1      343.73      347.11     18.53 o 
  -6   8   1      118.70      119.99     11.18 o 
  -5   8   1      113.61       97.14      7.82 o 
  -4   8   1      154.55      130.55      9.17 o 
  -3   8   1       74.46       81.77      9.97 o 
  -2   8   1       29.74       19.01      7.62 o 
  -1   8   1      694.70      725.97     24.54 o 
   0   8   1       19.32        9.94      8.50 o 
   1   8   1      601.88      658.30     36.14 o 
   2   8   1      106.44       97.50     16.06 o 
   3   8   1        0.54        6.59     10.92 o 
   4   8   1        2.10        1.94     16.79 o 
   5   8   1        4.59        9.95     17.14 o 
   6   8   1        4.30       26.27     20.66 o 
 -13   9   1        0.61        6.85      9.91 o 
 -12   9   1       33.15       18.44      8.52 o 
 -11   9   1       78.91       69.19     14.91 o 
 -10   9   1        2.80        2.09      6.96 o 
  -9   9   1       84.27       72.56     12.07 o 
  -8   9   1        0.04        3.51      6.12 o 
  -7   9   1      464.39      497.02     22.45 o 
  -6   9   1      224.50      269.40     16.28 o 
  -5   9   1      119.08       94.55     10.44 o 
  -4   9   1      256.02      256.31     13.23 o 
  -3   9   1      131.49      128.48     18.26 o 
  -2   9   1       66.77       80.80     10.85 o 
  -1   9   1       34.66       40.26     11.56 o 
   0   9   1        0.20        1.64      8.71 o 
   1   9   1      290.59      251.63     24.10 o 
   2   9   1      781.03      793.52     43.10 o 
   3   9   1        8.45       14.31     11.37 o 
   4   9   1        0.18        4.66     17.50 o 
 -13  10   1       20.48       11.49     10.44 o 
 -12  10   1       12.12       15.32      8.72 o 
 -11  10   1       45.76       32.51      9.60 o 
 -10  10   1        1.54       -0.01      7.42 o 
  -9  10   1       19.62       23.77      9.23 o 
  -8  10   1       81.84       60.43     10.97 o 
  -7  10   1       20.96       16.95      7.39 o 
  -6  10   1      149.81      155.49     13.45 o 
  -5  10   1       10.86        2.06      5.77 o 
  -4  10   1       38.19       24.53      7.01 o 
  -3  10   1      109.67      127.48     13.64 o 
  -2  10   1       29.57       26.46     10.68 o 
  -1  10   1        1.11        2.21      8.40 o 
   0  10   1        0.08        8.41     17.99 o 
   1  10   1       42.24       35.93     13.04 o 
   2  10   1        3.81        1.61     14.65 o 
   3  10   1        0.07       -2.29     18.88 o 
 -13  11   1        6.54       21.13     10.17 o 
 -12  11   1       46.06       43.34     10.78 o 
 -11  11   1        9.17        5.19      7.74 o 
 -10  11   1       33.51       21.13      9.76 o 
  -9  11   1       32.93       21.52      9.13 o 
  -8  11   1       23.46       25.79      9.23 o 
  -7  11   1      391.27      353.84     21.04 o 
  -6  11   1      304.73      297.68     31.29 o 
  -5  11   1       72.34       52.77      9.51 o 
  -4  11   1        1.79        6.30      7.42 o 
  -3  11   1        2.49       -5.55     16.33 o 
  -2  11   1       22.61       34.31     20.07 o 
  -1  11   1        0.11       14.28     11.61 o 
   0  11   1        0.82        4.01     10.30 o 
   1  11   1       12.21       25.49     13.66 o 
   2  11   1        3.11        7.94     19.32 o 
 -12  12   1       12.48       41.21     11.28 o 
 -11  12   1        6.86        4.43      8.29 o 
 -10  12   1       18.36       42.58     11.57 o 
  -9  12   1       31.13       14.14      9.30 o 
  -8  12   1       16.23       25.80     11.33 o 
  -7  12   1        2.39       -3.62      7.41 o 
  -6  12   1       11.02        7.29      8.32 o 
  -5  12   1       66.65       73.91     20.13 o 
  -4  12   1        9.19        3.07     11.12 o 
  -3  12   1       30.95       32.00     20.95 o 
  -2  12   1        4.64        3.80     11.21 o 
  -1  12   1        2.48       12.39     25.71 o 
   0  12   1       10.98       -7.49     10.07 o 
 -11  13   1       52.64       35.98     12.19 o 
 -10  13   1        0.24        4.77      9.58 o 
  -9  13   1        1.18       11.74      9.89 o 
  -8  13   1       67.96       66.36     26.30 o 
  -7  13   1       29.63       28.23     10.71 o 
  -6  13   1        5.65       10.04     11.45 o 
  -5  13   1       17.96       34.71     27.12 o 
  -4  13   1       60.00       90.90     19.72 o 
  -3  13   1       42.08       92.47     30.63 o 
  -2  13   1       39.32       77.32     19.76 o 
  -9  14   1        6.31       -1.51     11.70 o 
  -8  14   1       62.86      105.82     28.04 o 
  -7  14   1       12.89       24.05     13.75 o 
  -6  14   1        1.81       16.90     13.62 o 
  -5  14   1       19.59        5.46     14.00 o 
   3 -14   2       74.26      104.70     21.44 o 
   4 -14   2        6.71       -1.01     13.35 o 
   5 -14   2       11.57       51.36     18.54 o 
   6 -14   2        1.30        0.15     12.90 o 
   7 -14   2       28.93       37.94     17.54 o 
   8 -14   2       28.22       78.58     20.39 o 
   9 -14   2       59.39       51.68     18.09 o 
   1 -13   2       25.52        4.40     12.58 o 
   2 -13   2        0.10        4.54     11.45 o 
   3 -13   2      101.14       87.07     19.40 o 
   4 -13   2       70.75       40.55     16.85 o 
   5 -13   2        0.10       27.75     14.83 o 
   6 -13   2        1.02       18.59     13.07 o 
   7 -13   2        0.59       20.55     13.15 o 
   8 -13   2        3.63       -4.23      7.18 o 
   9 -13   2      223.37      195.27     17.95 o 
  10 -13   2       19.71       20.04      9.13 o 
  11 -13   2       18.21       21.89     10.20 o 
  -1 -12   2      144.03      207.94     43.19 o 
   0 -12   2       33.78        9.56     23.86 o 
   1 -12   2       23.85       25.14     13.25 o 
   2 -12   2       58.53       73.23     16.50 o 
   3 -12   2        3.55        8.64     10.92 o 
   4 -12   2       51.05       84.24     18.06 o 
   5 -12   2        4.76       13.70      9.42 o 
   6 -12   2        2.69       -2.27     11.02 o 
   7 -12   2        2.82        6.69      7.36 o 
   8 -12   2      155.24      188.39     16.68 o 
   9 -12   2       75.03       93.54     17.12 o 
  10 -12   2        2.55       13.35      8.45 o 
  11 -12   2      174.17      167.12     29.08 o 
  12 -12   2       71.42       87.17     16.50 o 
  -3 -11   2       24.39        5.68     16.06 o 
  -2 -11   2       24.36       19.59     12.71 o 
  -1 -11   2       20.56       29.94     13.25 o 
   0 -11   2        0.02       15.31     10.57 o 
   1 -11   2       11.13       11.26     16.85 o 
   2 -11   2        4.26        2.57     18.51 o 
   3 -11   2        8.62        2.20     10.34 o 
   4 -11   2       73.85       93.99     22.24 o 
   5 -11   2      155.39      171.21     14.73 o 
   6 -11   2       36.02       27.66      7.38 o 
   7 -11   2        0.03        3.06      7.76 o 
   8 -11   2      289.28      342.73     20.97 o 
   9 -11   2        6.41        8.99      7.02 o 
  10 -11   2       11.83       13.13      8.59 o 
  11 -11   2       99.26       95.78     20.65 o 
  12 -11   2        0.23        7.49     10.28 o 
  -4 -10   2        0.02       14.89     12.42 o 
  -3 -10   2       10.63       10.39     11.17 o 
  -2 -10   2        0.49        1.45      9.41 o 
  -1 -10   2        0.05      -10.11      7.57 o 
   0 -10   2       22.80       20.36     10.99 o 
   1 -10   2      436.46      484.43     49.30 o 
   2 -10   2      606.15      643.28     29.05 o 
   3 -10   2        5.44       -1.35      6.59 o 
   4 -10   2        6.13       10.63      6.97 o 
   5 -10   2       43.55       28.74      7.74 o 
   6 -10   2       63.79       80.22      9.49 o 
   7 -10   2       90.16      108.22     10.85 o 
   8 -10   2        0.02        1.20      5.91 o 
   9 -10   2       15.89       19.61      7.80 o 
  10 -10   2        1.84       15.60      7.69 o 
  11 -10   2      151.69      162.79     19.37 o 
  12 -10   2        1.74       30.46     11.93 o 
  13 -10   2      257.32      214.49     26.75 o 
  -5  -9   2        0.00        9.76     12.43 o 
  -4  -9   2        0.08       -3.14     16.79 o 
  -3  -9   2       11.37       18.67     25.85 o 
  -2  -9   2        9.19       10.72      9.24 o 
  -1  -9   2       81.04       77.34     15.35 o 
   0  -9   2      170.26      156.32     21.59 o 
   1  -9   2      467.65      460.82     34.31 o 
   2  -9   2      393.93      387.41     22.52 o 
   3  -9   2     1771.39     1975.76     49.09 o 
   4  -9   2       56.93       56.83      7.60 o 
   5  -9   2       10.92       19.16      6.10 o 
   6  -9   2      374.18      471.45     24.76 o 
   7  -9   2      158.16      168.93     12.58 o 
   8  -9   2       15.46        8.00      6.54 o 
   9  -9   2        9.11        3.41      6.68 o 
  10  -9   2       50.56       52.04     13.08 o 
  11  -9   2       12.99       19.08      9.29 o 
  12  -9   2        9.52       10.98     10.10 o 
  13  -9   2      168.50      121.35     18.09 o 
  -6  -8   2        0.10        3.00     15.33 o 
  -5  -8   2       49.01       62.98     15.47 o 
  -4  -8   2        9.82       14.49     10.15 o 
  -3  -8   2       15.50        9.27      9.10 o 
  -2  -8   2       33.88       47.43     11.44 o 
  -1  -8   2      325.70      290.88     22.13 o 
   0  -8   2      504.78      491.90     19.67 o 
   1  -8   2       23.01       32.68      6.11 o 
   2  -8   2     1334.13     1444.75     40.28 o 
   3  -8   2        2.61        0.64      4.10 o 
   4  -8   2      184.63      187.72     11.24 o 
   5  -8   2        8.84        6.40      4.72 o 
   6  -8   2       20.26       19.31      5.81 o 
   7  -8   2       20.23       21.98      8.53 o 
   8  -8   2       20.23       17.75      6.18 o 
   9  -8   2       10.06        7.27      5.82 o 
  10  -8   2        1.68        1.11      7.02 o 
  11  -8   2       69.15       38.59     10.79 o 
  12  -8   2      237.31      295.46     26.25 o 
  13  -8   2        0.73       -0.79      9.74 o 
  -7  -7   2       13.11       10.78     16.67 o 
  -6  -7   2      221.57      184.43     23.11 o 
  -5  -7   2        0.49        4.67      8.54 o 
  -4  -7   2        1.98       -3.92      5.78 o 
  -3  -7   2        4.74       -0.39      6.05 o 
  -2  -7   2       94.35       73.23     10.92 o 
  -1  -7   2       22.27       20.21      5.37 o 
   0  -7   2       23.74       23.28      5.45 o 
   1  -7   2        0.24       -1.72      3.08 o 
   2  -7   2      143.46      145.14      9.73 o 
   3  -7   2      195.00      226.14      9.64 o 
   4  -7   2        0.78        2.48      4.03 o 
   5  -7   2      297.66      406.87     15.94 o 
   6  -7   2      712.31      845.83     25.57 o 
   7  -7   2       31.46       20.93      5.50 o 
   8  -7   2       68.58       70.62      8.37 o 
   9  -7   2        0.05        3.07      4.91 o 
  10  -7   2       39.35       60.40     11.76 o 
  11  -7   2       85.96       46.23     11.71 o 
  12  -7   2       56.46       43.87     15.45 o 
  13  -7   2       37.83       22.51     15.15 o 
  -8  -6   2      123.17      123.48     32.27 o 
  -7  -6   2      100.89       95.63     27.18 o 
  -6  -6   2        4.25        6.72      9.11 o 
  -5  -6   2      204.99      198.92     25.57 o 
  -4  -6   2       26.83       11.00     10.99 o 
  -3  -6   2       20.67       13.73      6.69 o 
  -2  -6   2      679.89      678.66     19.62 o 
  -1  -6   2       80.76       98.41      7.10 o 
   0  -6   2       32.21       26.89      3.69 o 
   1  -6   2      634.23      614.39     14.89 o 
   2  -6   2       82.60       89.26      5.61 o 
   3  -6   2      545.10      651.44     16.06 o 
   4  -6   2       26.76       31.02      5.18 o 
   5  -6   2      229.12      280.07     18.49 o 
   6  -6   2      429.85      413.17     15.80 o 
   7  -6   2      211.16      223.82     24.60 o 
   8  -6   2      223.53      210.62     12.59 o 
   9  -6   2      102.36      113.61     13.17 o 
  10  -6   2       44.98       77.13     11.16 o 
  11  -6   2       92.29       67.74     18.47 o 
  12  -6   2       15.02        6.33     11.56 o 
  13  -6   2       11.04        5.70     12.86 o 
  -9  -5   2       12.22       -1.22     15.60 o 
  -8  -5   2       24.82       23.54     17.54 o 
  -7  -5   2       83.77       58.14     15.46 o 
  -6  -5   2      153.98      137.21     15.43 o 
  -5  -5   2      232.68      237.59     18.31 o 
  -4  -5   2        6.96        3.57      5.72 o 
  -3  -5   2      195.73      242.10     20.07 o 
  -2  -5   2       48.61       60.33      5.22 o 
  -1  -5   2        3.69        0.42      2.77 o 
   0  -5   2      641.79      632.22     17.96 o 
   1  -5   2       16.97       10.83      3.07 o 
   2  -5   2      266.12      286.75      8.94 o 
   3  -5   2      226.84      442.37     11.76 o 
   4  -5   2      950.50     1116.16     26.69 o 
   5  -5   2      737.27      772.87     22.34 o 
   6  -5   2      117.31      142.11      9.26 o 
   7  -5   2        1.80        3.53      3.91 o 
   8  -5   2      257.31      278.90     14.97 o 
   9  -5   2       92.36       70.22     10.37 o 
  10  -5   2       37.56       56.64     11.86 o 
  11  -5   2       47.87       44.07     21.92 o 
  12  -5   2        4.17       14.79     16.41 o 
  13  -5   2        0.27        9.00     14.60 o 
 -10  -4   2        2.99       21.33     18.05 o 
  -9  -4   2        1.23       -1.50     14.26 o 
  -8  -4   2       33.40       13.51     14.42 o 
  -7  -4   2      114.39      132.70     26.17 o 
  -6  -4   2        1.82        3.54      6.29 o 
  -5  -4   2        8.49       13.61      7.46 o 
  -4  -4   2      136.43      147.26     12.29 o 
  -3  -4   2      846.13      822.66     25.48 o 
  -2  -4   2     5742.39     5694.93    121.60 o 
  -1  -4   2      179.82      153.04      7.29 o 
   0  -4   2      932.97      900.84     22.80 o 
   1  -4   2      137.26      191.73      6.75 o 
   2  -4   2     4427.92     5484.29     99.49 o 
   3  -4   2       19.24       33.02      4.09 o 
   4  -4   2      157.95      148.02      7.54 o 
   5  -4   2      584.04      657.76     17.01 o 
   6  -4   2        3.44        5.11      2.97 o 
   7  -4   2        0.62        4.56      3.35 o 
   8  -4   2       26.17       19.17      5.51 o 
   9  -4   2      725.41      672.78     27.11 o 
  10  -4   2      180.75      173.65     15.52 o 
  11  -4   2        3.54        7.00      8.39 o 
  12  -4   2        5.16        9.43      9.31 o 
  13  -4   2        2.10        6.60     11.06 o 
 -10  -3   2        5.80        9.72     15.48 o 
  -9  -3   2        0.76       28.01     16.43 o 
  -8  -3   2        3.57       17.23     10.48 o 
  -7  -3   2      108.64       69.48     11.01 o 
  -6  -3   2      270.20      310.67     15.53 o 
  -5  -3   2        5.84       -4.26      6.07 o 
  -4  -3   2        0.55        4.17      3.63 o 
  -3  -3   2      137.40      146.04      9.75 o 
  -2  -3   2      302.05      261.41     10.85 o 
  -1  -3   2        0.16        4.75      2.72 o 
   0  -3   2      222.63      275.53      9.32 o 
   1  -3   2     2530.10     2914.11     53.56 o 
   2  -3   2     8930.92     9945.23    189.60 o 
   3  -3   2      276.40      279.32      8.21 o 
   4  -3   2        0.01        1.13      2.23 o 
   5  -3   2     1449.02     1406.64     29.00 o 
   6  -3   2       75.64       74.03      6.93 o 
   7  -3   2        0.22       10.72      5.81 o 
   8  -3   2       39.89       27.88      7.03 o 
   9  -3   2       99.94       86.43     10.81 o 
  10  -3   2        9.57        7.76      6.44 o 
  11  -3   2        1.42       16.73      9.25 o 
  12  -3   2       56.96       59.35     14.20 o 
 -11  -2   2      212.49      185.14     36.97 o 
 -10  -2   2       67.60       62.65     25.16 o 
  -9  -2   2       27.61       25.15     13.43 o 
  -8  -2   2        0.01       -0.98     12.06 o 
  -7  -2   2        2.50       -2.40      4.53 o 
  -6  -2   2      285.19      274.89     15.46 o 
  -5  -2   2      341.82      343.00     17.18 o 
  -4  -2   2        0.01        1.08      3.06 o 
  -3  -2   2       49.41       46.28      6.09 o 
  -2  -2   2     2821.76     2499.05     60.71 o 
  -1  -2   2      918.83      952.99     28.10 o 
   0  -2   2       30.78       45.53      4.99 o 
   1  -2   2     4709.18     4862.15     86.64 o 
   2  -2   2    10072.32    10199.22    195.85 o 
   3  -2   2      424.91      394.73     10.05 o 
   4  -2   2       38.56       46.07      3.63 o 
   5  -2   2      238.27      268.35     10.24 o 
   6  -2   2      245.73      243.15     13.45 o 
   7  -2   2        4.49       12.47      5.61 o 
   8  -2   2      127.10       99.49     10.59 o 
   9  -2   2       12.16       16.22      6.29 o 
  10  -2   2      265.86      273.59     23.07 o 
  11  -2   2       41.47       32.70     10.99 o 
  12  -2   2       23.92       28.06     12.16 o 
 -12  -1   2       83.38       76.10     19.92 o 
 -11  -1   2        5.53        0.32     12.56 o 
 -10  -1   2      190.32      255.17     38.39 o 
  -9  -1   2        0.83        3.60      9.58 o 
  -8  -1   2      230.33      258.67     15.36 o 
  -7  -1   2       19.01       21.46      4.92 o 
  -6  -1   2      206.75      200.48     10.09 o 
  -5  -1   2       75.72       58.29      5.43 o 
  -4  -1   2        3.47       11.89      3.92 o 
  -3  -1   2      814.38      816.08     22.96 o 
  -2  -1   2      978.24      984.59     25.89 o 
  -1  -1   2      235.44      176.22      8.13 o 
   0  -1   2        0.41        4.55      1.35 o 
   1  -1   2     3300.43     3227.43     62.14 o 
   2  -1   2    41546.13    38494.50    677.91 o 
   3  -1   2     2144.49     1845.15     47.74 o 
   4  -1   2        1.47       -0.87      2.70 o 
   5  -1   2      232.58      210.66     11.60 o 
   6  -1   2        6.37        0.86      3.94 o 
   7  -1   2      153.62      185.47     13.04 o 
   8  -1   2      157.85      150.78     12.95 o 
   9  -1   2        6.32        0.08      6.44 o 
  10  -1   2      300.48      324.91     25.54 o 
  11  -1   2       34.98       15.79      9.79 o 
  12  -1   2        3.95        3.40     14.39 o 
 -12   0   2       33.88       45.16     16.18 o 
 -11   0   2       13.62        7.23     10.64 o 
 -10   0   2      223.94      237.45     19.71 o 
  -9   0   2      329.65      348.63     16.01 o 
  -8   0   2       14.27       13.36      4.82 o 
  -7   0   2      162.21      161.90      9.81 o 
  -6   0   2      120.15      119.24     12.14 o 
  -5   0   2       45.74       73.26      9.70 o 
  -4   0   2       41.44       56.60      5.52 o 
  -3   0   2     1685.49     1465.36     43.02 o 
  -2   0   2     3835.05     3641.47     86.16 o 
  -1   0   2      114.51      132.87      4.69 o 
   0   0   2      337.71      333.55      9.87 o 
   1   0   2     1787.19     1520.68     32.99 o 
   2   0   2    15427.98    14384.17    298.92 o 
   3   0   2      452.45      398.12     21.33 o 
   4   0   2       40.38       40.93      5.04 o 
   5   0   2       40.18       53.42      7.17 o 
   6   0   2        0.02        2.87      6.53 o 
   7   0   2      199.95      198.13     13.14 o 
   8   0   2       95.99       99.76     13.27 o 
   9   0   2       18.92        7.19      7.56 o 
  10   0   2       95.26       75.57     29.09 o 
  11   0   2       55.39       43.44     12.85 o 
 -13   1   2       11.39       12.51     13.99 o 
 -12   1   2       25.24       22.40     15.24 o 
 -11   1   2      207.84      268.55     19.03 o 
 -10   1   2       84.13      109.89     11.10 o 
  -9   1   2      122.78      114.51      9.13 o 
  -8   1   2       11.32        6.89      3.93 o 
  -7   1   2       64.34       70.97      6.85 o 
  -6   1   2      139.95      138.32      9.16 o 
  -5   1   2       64.62       62.22      6.00 o 
  -4   1   2        2.87        4.08      2.42 o 
  -3   1   2       48.20       59.88      4.70 o 
  -2   1   2        9.73        2.00      1.64 o 
  -1   1   2     1537.08     1531.27     43.50 o 
   0   1   2     1003.62      938.38     28.47 o 
   1   1   2     2897.54     2536.71     69.66 o 
   2   1   2      968.83      998.46     26.29 o 
   3   1   2      116.94      128.46      5.47 o 
   4   1   2       48.25       59.70      4.59 o 
   5   1   2      245.33      282.56      9.79 o 
   6   1   2      114.73       98.95     14.67 o 
   7   1   2       77.52       73.92     27.00 o 
   8   1   2       72.87      114.97     14.94 o 
   9   1   2        7.96       15.00      8.92 o 
  10   1   2       24.53       32.38     14.16 o 
  11   1   2        0.70       17.19     13.56 o 
 -13   2   2        0.47       -8.44      8.39 o 
 -12   2   2       22.40       30.46      9.26 o 
 -11   2   2        6.19       11.00      6.40 o 
 -10   2   2        0.32        2.59      4.50 o 
  -9   2   2      481.49      517.43     17.55 o 
  -8   2   2      116.34      155.06     12.44 o 
  -7   2   2       39.43       25.65      4.70 o 
  -6   2   2     2470.81     2519.00     60.80 o 
  -5   2   2       99.60       91.95      8.53 o 
  -4   2   2     2437.14     2242.16     49.71 o 
  -3   2   2     4046.80     3725.66     88.74 o 
  -2   2   2      581.49      538.93     17.59 o 
  -1   2   2     3642.05     3262.35     91.88 o 
   0   2   2     1487.40     1404.89     40.62 o 
   1   2   2        0.65       -1.76      3.45 o 
   2   2   2      303.44      279.20      9.94 o 
   3   2   2      117.06      130.18     12.47 o 
   4   2   2        1.51        3.47      3.74 o 
   5   2   2        0.31        2.80      3.70 o 
   6   2   2      816.45      745.75     40.43 o 
   7   2   2       42.23       33.93     13.82 o 
   8   2   2        9.71        1.55      8.16 o 
   9   2   2       11.20        3.73      9.69 o 
  10   2   2        0.02        2.52     11.21 o 
 -13   3   2        9.94       14.80     11.49 o 
 -12   3   2       40.01       43.29      9.85 o 
 -11   3   2        0.01        2.22      5.62 o 
 -10   3   2       28.11       16.84      5.31 o 
  -9   3   2      833.79      818.39     22.96 o 
  -8   3   2      176.69      192.98     10.06 o 
  -7   3   2       62.93       59.37      6.17 o 
  -6   3   2      203.31      181.08      9.94 o 
  -5   3   2      966.98     1041.75     29.00 o 
  -4   3   2     1609.33     1438.56     43.29 o 
  -3   3   2     1270.07     1331.09     40.11 o 
  -2   3   2      150.95      156.83     10.40 o 
  -1   3   2        3.34        7.15      3.12 o 
   0   3   2      148.18      156.40      9.19 o 
   1   3   2      545.99      571.64     27.64 o 
   2   3   2        0.13        4.99      4.37 o 
   3   3   2      393.45      352.72     15.62 o 
   4   3   2       55.86       59.93      7.38 o 
   5   3   2        0.96       13.17      8.65 o 
   6   3   2      130.60      122.46     16.37 o 
   7   3   2       17.77       15.25      9.16 o 
   8   3   2        2.17        8.97     12.72 o 
   9   3   2        0.46      -19.63     10.47 o 
 -13   4   2       21.21       30.64      9.94 o 
 -12   4   2      124.83      154.18     15.82 o 
 -11   4   2        0.18        0.40      5.81 o 
 -10   4   2      257.00      265.90     22.29 o 
  -9   4   2      140.49      144.46     10.67 o 
  -8   4   2      642.32      660.48     23.09 o 
  -7   4   2        3.09        2.21      4.36 o 
  -6   4   2      817.95      855.95     29.49 o 
  -5   4   2      388.24      415.09     16.43 o 
  -4   4   2      542.21      678.01     23.35 o 
  -3   4   2       37.59       29.37      5.54 o 
  -2   4   2       68.34       83.56      8.80 o 
  -1   4   2       19.83       20.02      4.70 o 
   0   4   2     1052.21     1021.41     32.75 o 
   1   4   2        4.01        8.71      3.96 o 
   2   4   2       99.47      123.24      9.86 o 
   3   4   2      360.48      425.01     18.82 o 
   4   4   2       51.05       55.78      8.10 o 
   5   4   2      152.82      133.96     19.26 o 
   6   4   2       14.26        5.86      8.25 o 
   7   4   2        8.46        2.17     13.43 o 
   8   4   2       11.55       15.96     17.26 o 
   9   4   2        0.71       -0.91     16.51 o 
 -14   5   2        8.68       26.42     12.41 o 
 -13   5   2       83.52      138.77     18.39 o 
 -12   5   2       78.46       93.08     14.66 o 
 -11   5   2        6.56       13.33      8.31 o 
 -10   5   2       41.92       40.60      9.95 o 
  -9   5   2       48.91       78.15     13.24 o 
  -8   5   2      886.14      806.71     30.06 o 
  -7   5   2      185.87      154.07     11.16 o 
  -6   5   2       37.72       35.26      5.77 o 
  -5   5   2      153.97      143.42     10.00 o 
  -4   5   2       64.93       70.08      6.86 o 
  -3   5   2       63.41       61.15      6.19 o 
  -2   5   2     2928.44     3045.01     86.79 o 
  -1   5   2      220.53      207.09     12.23 o 
   0   5   2      324.03      357.21     16.07 o 
   1   5   2      346.84      315.05     15.63 o 
   2   5   2      232.13      228.51     14.24 o 
   3   5   2      396.49      489.57     21.62 o 
   4   5   2      206.29      198.57     14.46 o 
   5   5   2       89.64       84.65     22.40 o 
   6   5   2        5.50       -3.48     12.72 o 
   7   5   2       14.57       12.76     16.59 o 
   8   5   2        0.81       11.18     17.77 o 
 -14   6   2       76.81      102.15     17.84 o 
 -13   6   2       17.53       39.80     12.55 o 
 -12   6   2       21.10       17.01      9.34 o 
 -11   6   2      275.07      285.65     37.09 o 
 -10   6   2      456.28      484.39     31.86 o 
  -9   6   2       76.27      105.60     15.96 o 
  -8   6   2       35.65       40.57     16.73 o 
  -7   6   2      367.22      380.91     17.15 o 
  -6   6   2      427.22      471.61     16.89 o 
  -5   6   2      200.49      203.52     10.93 o 
  -4   6   2       13.37       12.15      6.02 o 
  -3   6   2      139.32      131.89     10.05 o 
  -2   6   2      122.19      120.32     10.43 o 
  -1   6   2      878.76      952.22     33.07 o 
   0   6   2       31.99       24.68      6.06 o 
   1   6   2      360.65      353.55     24.32 o 
   2   6   2      558.24      563.58     24.07 o 
   3   6   2       15.14       17.91      9.05 o 
   4   6   2       14.66       23.78     15.37 o 
   5   6   2       32.07       10.82     16.43 o 
   6   6   2        0.70        3.79     13.11 o 
   7   6   2        1.81       18.80     19.99 o 
 -14   7   2        3.74       -3.25     10.76 o 
 -13   7   2        0.01        5.49      9.12 o 
 -12   7   2       97.69       75.11     14.77 o 
 -11   7   2       12.27        9.89      7.13 o 
 -10   7   2       31.29       30.13     10.94 o 
  -9   7   2      922.53      899.83     35.56 o 
  -8   7   2      412.79      377.95     21.52 o 
  -7   7   2       93.49       93.08     11.42 o 
  -6   7   2      695.46      647.25     38.26 o 
  -5   7   2      137.24      146.29     11.57 o 
  -4   7   2       36.42       34.36      5.86 o 
  -3   7   2        5.50        4.25      4.47 o 
  -2   7   2        6.16        6.44      4.30 o 
  -1   7   2      387.87      398.58     16.34 o 
   0   7   2       35.96       44.62      7.82 o 
   1   7   2      192.11      179.46     14.08 o 
   2   7   2     1140.86     1073.65     49.03 o 
   3   7   2      374.18      418.20     29.39 o 
   4   7   2       50.91       90.22     25.67 o 
   5   7   2       14.14        7.98     17.18 o 
   6   7   2        9.69       -2.29     16.31 o 
 -14   8   2        0.08        9.80      9.93 o 
 -13   8   2       38.19       45.81     12.63 o 
 -12   8   2       66.61       69.59     11.44 o 
 -11   8   2        1.69        2.80      6.70 o 
 -10   8   2       15.46       21.11      8.17 o 
  -9   8   2      169.95      182.80     16.71 o 
  -8   8   2        4.89        3.62      6.68 o 
  -7   8   2       58.52       59.69     18.71 o 
  -6   8   2       73.38       89.39     21.47 o 
  -5   8   2       38.08       27.23      9.76 o 
  -4   8   2      267.47      296.87     15.00 o 
  -3   8   2        0.74        7.85      5.38 o 
  -2   8   2       51.52       61.15     13.07 o 
  -1   8   2       23.42       25.56      7.38 o 
   0   8   2      163.75      135.80     13.24 o 
   1   8   2      218.03      290.23     24.37 o 
   2   8   2      246.48      236.64     22.85 o 
   3   8   2       46.61       61.94     21.96 o 
   4   8   2      138.23       80.74     25.32 o 
   5   8   2       21.21       16.91     18.68 o 
 -13   9   2        1.00        5.52      8.06 o 
 -12   9   2       64.49       74.82     18.34 o 
 -11   9   2        2.04        1.76      7.63 o 
 -10   9   2      280.65      262.51     28.14 o 
  -9   9   2      696.93      631.80     46.92 o 
  -8   9   2       79.07      100.51     12.07 o 
  -7   9   2      147.59      110.20     13.37 o 
  -6   9   2      323.38      339.64     18.50 o 
  -5   9   2        6.48        2.64      5.94 o 
  -4   9   2        0.01        0.08      4.73 o 
  -3   9   2        0.02        5.70      7.10 o 
  -2   9   2       50.50       29.69     11.87 o 
  -1   9   2       52.30       65.57     10.59 o 
   0   9   2       59.02       87.13     15.61 o 
   1   9   2      139.57      135.01     51.65 o 
   2   9   2        8.30       29.32     19.10 o 
   3   9   2      239.09      355.69     50.80 o 
   4   9   2        9.45       14.61     19.71 o 
 -13  10   2       14.18       10.04     10.58 o 
 -12  10   2        8.66       -4.79      6.95 o 
 -11  10   2       33.28       31.45     10.60 o 
 -10  10   2       24.61       27.93     10.04 o 
  -9  10   2       82.84      117.15     17.87 o 
  -8  10   2        0.28        6.13      9.00 o 
  -7  10   2        2.70       -1.24      6.12 o 
  -6  10   2       45.73       46.81      9.05 o 
  -5  10   2      415.10      435.39     21.33 o 
  -4  10   2       20.84       25.75      6.55 o 
  -3  10   2       23.03       35.56     13.98 o 
  -2  10   2       77.49       54.04     20.34 o 
  -1  10   2       10.43       11.87     10.38 o 
   0  10   2        0.64       -1.52      9.35 o 
   1  10   2        1.91      -10.53      8.86 o 
   2  10   2       58.19       30.85     22.51 o 
   3  10   2       23.64       16.00     21.69 o 
 -13  11   2        0.47      -15.35      8.92 o 
 -12  11   2        0.52      -12.16      8.09 o 
 -11  11   2       10.99       11.77      9.82 o 
 -10  11   2       44.10       42.89     14.32 o 
  -9  11   2       82.42       67.66     12.57 o 
  -8  11   2      157.90      179.23     17.86 o 
  -7  11   2        1.01       -0.52      6.96 o 
  -6  11   2       54.80       83.22     11.67 o 
  -5  11   2        9.82       -7.85      6.49 o 
  -4  11   2       17.42       16.89      8.56 o 
  -3  11   2        1.49        3.69      8.23 o 
  -2  11   2        9.90       10.79      8.26 o 
  -1  11   2       45.99       34.03     13.39 o 
   0  11   2        1.58       -7.31     10.63 o 
   1  11   2       10.02       32.01     15.08 o 
 -12  12   2       18.15       12.37     11.67 o 
 -11  12   2        7.51        9.07     12.44 o 
 -10  12   2       31.54      -14.12      8.71 o 
  -9  12   2        7.94       13.71     10.36 o 
  -8  12   2       16.88        5.52      9.02 o 
  -7  12   2      105.38      106.42     14.93 o 
  -6  12   2        5.13        3.49     10.56 o 
  -5  12   2      103.43       84.26     17.65 o 
  -4  12   2       79.59       65.75     16.40 o 
  -3  12   2       19.37       15.78     12.09 o 
  -2  12   2        2.19        3.75      9.07 o 
  -1  12   2        7.48       14.96     11.07 o 
   0  12   2       10.20       11.51     13.46 o 
 -11  13   2        3.00       15.22     12.13 o 
 -10  13   2       58.07       53.99     16.15 o 
  -9  13   2        2.61       23.18     13.38 o 
  -8  13   2        2.99        1.39     14.79 o 
  -7  13   2      234.20      222.22     26.45 o 
  -6  13   2        0.06       21.67     13.06 o 
  -5  13   2        0.95        9.59     23.17 o 
  -4  13   2       84.85       91.81     19.57 o 
  -3  13   2        4.25        8.15     15.23 o 
  -7  14   2       50.26        7.31     20.26 o 
   3 -14   3        1.58       -8.17     12.40 o 
   4 -14   3        5.39       -6.64     11.96 o 
   5 -14   3       58.56       64.77     35.75 o 
   6 -14   3       11.35       39.56     20.16 o 
   7 -14   3       52.29       95.06     24.69 o 
   8 -14   3        2.21        5.45     13.36 o 
   9 -14   3       25.85       84.42     20.18 o 
   1 -13   3       11.20       -0.39     11.92 o 
   2 -13   3        0.67       10.28     13.15 o 
   3 -13   3        4.38        7.22     12.30 o 
   4 -13   3        2.50        8.28     13.06 o 
   5 -13   3        2.41       22.69     14.97 o 
   6 -13   3        6.08       13.47     14.12 o 
   7 -13   3        4.81        5.96     12.63 o 
   8 -13   3       37.58       20.51     20.28 o 
   9 -13   3        0.24       13.56      8.35 o 
  10 -13   3       15.43       21.45     10.00 o 
  -1 -12   3      115.60      134.08     23.16 o 
   0 -12   3       73.46       83.46     18.75 o 
   1 -12   3       20.92       14.66     12.66 o 
   2 -12   3        2.02        2.59     10.69 o 
   3 -12   3      107.38      101.43     19.23 o 
   4 -12   3       31.43       36.62     12.04 o 
   5 -12   3       67.52      114.98     20.95 o 
   6 -12   3       13.32       22.63     13.27 o 
   7 -12   3        5.36       -5.31      6.59 o 
   8 -12   3       27.84       30.37      9.29 o 
   9 -12   3       17.91        4.13      7.86 o 
  10 -12   3       44.94       55.97     11.43 o 
  11 -12   3      295.60      308.84     26.59 o 
  -3 -11   3       41.23       32.18     14.79 o 
  -2 -11   3        0.15        5.71     10.90 o 
  -1 -11   3       15.71       32.83     12.79 o 
   0 -11   3       20.00       31.81     12.37 o 
   1 -11   3       20.02       11.74     11.71 o 
   2 -11   3       29.03       13.04     10.87 o 
   3 -11   3      123.08       83.90     13.40 o 
   4 -11   3        0.41        6.81      8.20 o 
   5 -11   3       49.94       64.78     12.88 o 
   6 -11   3      197.22      189.04     15.74 o 
   7 -11   3        1.18        7.42      7.47 o 
   8 -11   3        0.03        4.41      7.20 o 
   9 -11   3       50.96       49.62     10.13 o 
  10 -11   3        0.04       -5.18      7.06 o 
  11 -11   3       69.21       82.42     15.11 o 
  12 -11   3      140.92      141.02     22.31 o 
  -4 -10   3        0.29       18.13     16.67 o 
  -3 -10   3        3.61       -2.39     10.02 o 
  -2 -10   3        7.64       -5.98      8.52 o 
  -1 -10   3       94.04       63.45     20.97 o 
   0 -10   3       17.34       15.62     10.81 o 
   1 -10   3        2.35       -8.12      7.96 o 
   2 -10   3     1010.34     1079.95     40.99 o 
   3 -10   3        0.04        9.87      7.36 o 
   4 -10   3       45.07       52.54      8.17 o 
   5 -10   3        3.47       -0.30      5.53 o 
   6 -10   3       98.26      100.06     10.45 o 
   7 -10   3       29.22       34.05      8.40 o 
   8 -10   3        1.38       -6.74      6.00 o 
   9 -10   3       19.51       25.05      8.07 o 
  10 -10   3        2.65        6.66      7.34 o 
  11 -10   3        1.20       -4.91      8.13 o 
  12 -10   3       53.91       36.28     12.73 o 
  -5  -9   3       47.84       46.00     24.77 o 
  -4  -9   3        2.08       22.57     21.15 o 
  -3  -9   3        0.05       -0.47      7.87 o 
  -2  -9   3       31.80       14.25     11.59 o 
  -1  -9   3        4.76       30.95      9.25 o 
   0  -9   3      119.67      157.94     19.55 o 
   1  -9   3      145.78      156.21     17.75 o 
   2  -9   3       11.88        8.98      5.95 o 
   3  -9   3     2824.42     3164.99     67.21 o 
   4  -9   3      178.79      237.99     13.31 o 
   5  -9   3       13.01       17.81      5.95 o 
   6  -9   3       16.58        3.83      9.17 o 
   7  -9   3       22.82       23.18      6.57 o 
   8  -9   3       12.75       10.52      6.18 o 
   9  -9   3        1.21        3.42      6.04 o 
  10  -9   3        2.34        3.96      7.97 o 
  11  -9   3       17.61       16.71      9.07 o 
  12  -9   3        5.72       15.64     10.86 o 
  13  -9   3        9.14       12.70     13.69 o 
  -6  -8   3        0.03        0.30      9.94 o 
  -5  -8   3        8.73       12.74     10.43 o 
  -4  -8   3        4.88       15.57      8.27 o 
  -3  -8   3        8.36        2.40      7.33 o 
  -2  -8   3        8.25       15.51      7.85 o 
  -1  -8   3       15.82        8.36      7.08 o 
   0  -8   3      498.92      519.85     18.34 o 
   1  -8   3     1043.99     1067.35     29.96 o 
   2  -8   3      198.53      213.38     11.50 o 
   3  -8   3       52.25       62.01      6.30 o 
   4  -8   3        1.51        9.89      7.04 o 
   5  -8   3      293.44      358.31     22.03 o 
   6  -8   3      166.72      193.15     12.46 o 
   7  -8   3        0.20        3.25      5.27 o 
   8  -8   3       13.06       16.25      5.82 o 
   9  -8   3       35.94       18.79      6.78 o 
  10  -8   3       15.85       11.35      7.89 o 
  11  -8   3        7.24        0.72      7.95 o 
  12  -8   3        3.31       -5.70     10.86 o 
  13  -8   3       22.80        9.75     12.94 o 
  -7  -7   3       79.90      171.03     37.45 o 
  -6  -7   3      101.49       97.34     15.48 o 
  -5  -7   3       66.75       92.32     15.11 o 
  -4  -7   3       32.24       28.72      9.00 o 
  -3  -7   3       12.45        9.46      7.34 o 
  -2  -7   3        0.35        1.88      6.72 o 
  -1  -7   3      159.21      151.27     12.18 o 
   0  -7   3       11.50        6.56      4.44 o 
   1  -7   3       65.68       63.61      6.28 o 
   2  -7   3     1249.98     1405.21     30.05 o 
   3  -7   3      354.78      444.85     13.90 o 
   4  -7   3       36.80       35.02      5.08 o 
   5  -7   3      529.82      604.66     21.77 o 
   6  -7   3       81.06       81.73     12.41 o 
   7  -7   3       91.51       97.34     14.25 o 
   8  -7   3      130.37      112.87     10.28 o 
   9  -7   3      169.40      166.42     15.08 o 
  10  -7   3        7.62        8.14      8.20 o 
  11  -7   3       97.32       70.05     16.53 o 
  12  -7   3        0.95       -2.77     11.12 o 
  13  -7   3       17.48       29.45     15.75 o 
  -8  -6   3        0.89       13.98     16.87 o 
  -7  -6   3        0.28        2.62      8.97 o 
  -6  -6   3        4.30       18.00      8.79 o 
  -5  -6   3       17.99       26.54     13.20 o 
  -4  -6   3       42.07       20.85      7.40 o 
  -3  -6   3        0.37       17.30      7.08 o 
  -2  -6   3      249.55      252.49     11.36 o 
  -1  -6   3      344.47      316.17     12.75 o 
   0  -6   3      174.66      170.67      9.44 o 
   1  -6   3      621.90      664.34     15.36 o 
   2  -6   3     3246.90     3638.64     68.65 o 
   3  -6   3       14.61       14.03      3.61 o 
   4  -6   3      326.04      366.90     12.07 o 
   5  -6   3      168.95      172.94     10.43 o 
   6  -6   3       17.83       17.37      6.49 o 
   7  -6   3      947.25      896.56     27.01 o 
   8  -6   3      265.35      251.20     13.69 o 
   9  -6   3      123.57      131.31     14.56 o 
  10  -6   3        5.30        3.29      8.96 o 
  11  -6   3       31.57       22.97     15.92 o 
  12  -6   3        1.22        2.71     11.33 o 
  13  -6   3       10.91       13.12     14.98 o 
  -9  -5   3        1.33       12.64     17.54 o 
  -8  -5   3       51.87       50.90     30.41 o 
  -7  -5   3       95.28      110.91     38.39 o 
  -6  -5   3      188.73      188.51     39.37 o 
  -5  -5   3        5.29        5.55      6.35 o 
  -4  -5   3      115.20      120.67     13.32 o 
  -3  -5   3      117.54      106.86      7.38 o 
  -2  -5   3        9.12       10.28      4.25 o 
  -1  -5   3      375.11      364.42     12.78 o 
   0  -5   3       18.95       17.22      4.04 o 
   1  -5   3     1519.47     1668.50     33.45 o 
   2  -5   3     1063.41     1276.20     26.70 o 
   3  -5   3       33.11       55.22      4.79 o 
   4  -5   3      465.02      490.83     13.97 o 
   5  -5   3     1987.19     1900.98     41.35 o 
   6  -5   3       16.08       14.75      3.98 o 
   7  -5   3      129.06      117.79      7.67 o 
   8  -5   3       18.88        2.76      6.43 o 
   9  -5   3       93.33       85.99     13.35 o 
  10  -5   3       51.24       45.15     11.49 o 
  11  -5   3       51.15       33.61     14.27 o 
  12  -5   3       17.11       26.78     24.71 o 
 -10  -4   3        8.26      -13.03     15.01 o 
  -9  -4   3       16.19       37.39     14.32 o 
  -8  -4   3        0.69        3.93      7.52 o 
  -7  -4   3       12.83        7.39      8.44 o 
  -6  -4   3      212.48      218.69     21.37 o 
  -5  -4   3       83.43       73.42     10.86 o 
  -4  -4   3        3.99       10.33     12.49 o 
  -3  -4   3      176.76      133.44     11.58 o 
  -2  -4   3     2695.83     2573.98     76.67 o 
  -1  -4   3      259.16      259.09     10.21 o 
   0  -4   3      177.26      160.12      6.64 o 
   1  -4   3      181.83      235.95      7.94 o 
   2  -4   3      174.69      210.46     10.90 o 
   3  -4   3      533.76      637.71     16.50 o 
   4  -4   3        4.14        1.91      2.54 o 
   5  -4   3      629.38      625.38     16.78 o 
   6  -4   3      200.84      230.51     11.18 o 
   7  -4   3       54.69       52.95      5.97 o 
   8  -4   3       15.36       22.96      6.94 o 
   9  -4   3        8.61       15.39     10.28 o 
  10  -4   3      376.39      379.78     22.61 o 
  11  -4   3      116.65       91.57     15.68 o 
  12  -4   3       25.40       27.86     15.06 o 
 -11  -3   3        6.32       21.88     19.75 o 
 -10  -3   3        4.93       11.71     13.06 o 
  -9  -3   3        2.92        4.63     15.09 o 
  -8  -3   3      194.29      203.50     18.74 o 
  -7  -3   3       78.53       83.62     22.91 o 
  -6  -3   3      578.35      589.16     26.98 o 
  -5  -3   3      574.73      514.43     20.38 o 
  -4  -3   3       49.29       57.85      5.82 o 
  -3  -3   3     1058.60     1050.36     35.81 o 
  -2  -3   3      376.93      476.20     16.04 o 
  -1  -3   3        0.00       -3.00      3.26 o 
   0  -3   3     1574.50     1466.86     30.89 o 
   1  -3   3        1.78        0.18      2.57 o 
   2  -3   3        7.26        9.98      4.03 o 
   3  -3   3       27.09       33.81      4.68 o 
   4  -3   3       73.27       86.56      5.46 o 
   5  -3   3      177.08      174.60      7.85 o 
   6  -3   3      340.09      380.72     12.42 o 
   7  -3   3      130.58      112.92     13.04 o 
   8  -3   3      257.51      246.68     14.06 o 
   9  -3   3       20.14       17.60      6.37 o 
  10  -3   3      164.61      161.29     19.02 o 
  11  -3   3      247.27      287.10     25.71 o 
  12  -3   3       10.64        4.32     10.14 o 
 -11  -2   3       27.90       55.54     22.12 o 
 -10  -2   3      147.69      170.98     24.73 o 
  -9  -2   3     1252.68     1408.71     72.04 o 
  -8  -2   3        2.65        9.68      6.34 o 
  -7  -2   3        0.02       -2.51      4.16 o 
  -6  -2   3      177.68      190.88     10.06 o 
  -5  -2   3        4.89       14.46      3.72 o 
  -4  -2   3       18.21       32.93      3.97 o 
  -3  -2   3       25.10       15.99      4.77 o 
  -2  -2   3      342.57      383.28     11.34 o 
  -1  -2   3      805.95      749.52     18.55 o 
   0  -2   3      246.46      229.43      7.97 o 
   1  -2   3       54.55       52.02      4.01 o 
   2  -2   3     2866.73     2789.84     51.83 o 
   3  -2   3     1101.13     1053.58     23.77 o 
   4  -2   3      159.72      152.06      7.72 o 
   5  -2   3     1339.82     1379.29     32.42 o 
   6  -2   3        4.02        4.20      3.87 o 
   7  -2   3      286.95      304.55     24.33 o 
   8  -2   3      120.83      139.43     13.94 o 
   9  -2   3        9.84        5.12      6.61 o 
  10  -2   3      288.44      313.44     26.63 o 
  11  -2   3        0.01        0.56     12.24 o 
  12  -2   3        0.05       14.75     11.17 o 
 -12  -1   3       10.48        8.89     12.68 o 
 -11  -1   3      110.53      151.03     26.07 o 
 -10  -1   3       80.37      115.36     20.37 o 
  -9  -1   3      912.34      985.79     33.58 o 
  -8  -1   3      679.21      751.52     23.61 o 
  -7  -1   3        4.39        1.12      4.05 o 
  -6  -1   3       72.49       90.72     14.81 o 
  -5  -1   3      194.97      180.79     10.29 o 
  -4  -1   3      380.69      374.89     13.88 o 
  -3  -1   3      297.49      292.78     12.96 o 
  -2  -1   3      964.62      910.06     21.87 o 
  -1  -1   3     1094.07      951.80     22.40 o 
   0  -1   3       20.66       24.64      3.98 o 
   1  -1   3     1410.45     1403.63     31.88 o 
   2  -1   3     3782.99     3452.50     62.81 o 
   3  -1   3      299.46      273.73     10.22 o 
   4  -1   3      645.03      644.68     15.79 o 
   5  -1   3       49.89       54.09      6.06 o 
   6  -1   3        0.14        8.29      4.50 o 
   7  -1   3      107.14      110.49     10.63 o 
   8  -1   3      178.00      171.41     33.24 o 
   9  -1   3        0.65        4.28      7.64 o 
  10  -1   3       15.04       20.01     10.93 o 
  11  -1   3       57.66       49.73     13.11 o 
 -12   0   3        3.48       -5.09      9.78 o 
 -11   0   3      136.90      194.77     25.46 o 
 -10   0   3      113.72      103.10     18.64 o 
  -9   0   3       26.81       17.53      7.04 o 
  -8   0   3       25.58       27.63      5.58 o 
  -7   0   3       37.46       31.80      6.79 o 
  -6   0   3        9.88        4.50      3.84 o 
  -5   0   3        9.20        3.33      2.88 o 
  -4   0   3     1103.13     1066.75     29.41 o 
  -3   0   3       85.81       84.35      5.87 o 
  -2   0   3      681.00      612.52     17.44 o 
  -1   0   3     2254.16     2171.33     46.90 o 
   0   0   3     2355.31     2181.13     47.19 o 
   1   0   3     2686.26     2480.25     53.31 o 
   2   0   3      157.46      117.27      6.03 o 
   3   0   3     2041.62     1850.66     39.36 o 
   4   0   3     2862.55     2803.73     63.45 o 
   5   0   3       41.58       37.96      5.22 o 
   6   0   3       90.51      111.05      8.16 o 
   7   0   3       10.09       14.70      6.12 o 
   8   0   3        0.95        1.86      6.40 o 
   9   0   3        0.07        5.42      7.68 o 
  10   0   3        0.14       10.67      9.37 o 
  11   0   3        0.00        7.81      9.71 o 
 -13   1   3        0.13        8.67     13.53 o 
 -12   1   3       71.40       46.35     13.25 o 
 -11   1   3       74.99       96.46     16.50 o 
 -10   1   3      204.00      217.94     12.74 o 
  -9   1   3        3.53        9.16      4.68 o 
  -8   1   3      117.12      120.15      9.23 o 
  -7   1   3      178.41      196.73     14.21 o 
  -6   1   3        0.10       -0.63      2.65 o 
  -5   1   3     3628.20     3482.67     85.49 o 
  -4   1   3     2837.72     2906.22     71.33 o 
  -3   1   3     1579.06     1400.63     35.97 o 
  -2   1   3     1832.78     1712.76     49.79 o 
  -1   1   3     1185.11     1085.73     24.73 o 
   0   1   3     4168.42     3610.94     76.23 o 
   1   1   3       17.40        9.46      3.71 o 
   2   1   3       88.93       88.41      4.54 o 
   3   1   3       32.05       26.83      4.05 o 
   4   1   3      238.41      267.12     11.41 o 
   5   1   3       31.47       39.51      6.51 o 
   6   1   3      115.32      147.84     17.22 o 
   7   1   3        9.87       13.25      9.24 o 
   8   1   3       13.78       23.20     11.00 o 
   9   1   3       35.34       31.18     13.62 o 
  10   1   3       53.36       69.02     14.33 o 
 -13   2   3        3.00        0.26      8.06 o 
 -12   2   3       49.97       38.26      9.08 o 
 -11   2   3      129.47      146.02     12.70 o 
 -10   2   3       32.45       41.86      6.74 o 
  -9   2   3       42.45       41.73      6.24 o 
  -8   2   3      543.17      553.42     18.94 o 
  -7   2   3      228.18      264.38     15.87 o 
  -6   2   3      333.83      293.12     11.58 o 
  -5   2   3     1929.10     1898.99     48.66 o 
  -4   2   3     5321.22     5429.24    128.09 o 
  -3   2   3      717.71      649.32     18.64 o 
  -2   2   3       26.55       10.24      4.36 o 
  -1   2   3       62.19       37.38      4.52 o 
   0   2   3      349.62      334.75     14.01 o 
   1   2   3      505.09      455.01     15.09 o 
   2   2   3       98.59      114.25      5.62 o 
   3   2   3      248.86      265.71      9.07 o 
   4   2   3        1.75        1.57      2.88 o 
   5   2   3       40.45       12.25      7.78 o 
   6   2   3      106.46      100.83     15.32 o 
   7   2   3        8.70        5.86      9.58 o 
   8   2   3       82.86       71.51     12.83 o 
   9   2   3       22.33       22.30     12.16 o 
  10   2   3        7.23       35.80     14.94 o 
 -13   3   3      114.97      149.33     25.04 o 
 -12   3   3       12.47       19.49      8.43 o 
 -11   3   3       27.69       17.71      5.63 o 
 -10   3   3       28.54       24.92      5.48 o 
  -9   3   3       20.20       12.59      5.27 o 
  -8   3   3      504.56      456.57     22.78 o 
  -7   3   3      343.69      359.99     13.29 o 
  -6   3   3      897.20      919.46     24.18 o 
  -5   3   3     1292.17     1259.05     34.20 o 
  -4   3   3      811.13      695.56     20.65 o 
  -3   3   3      168.85      148.31      9.76 o 
  -2   3   3      182.30      164.95      8.84 o 
  -1   3   3       51.48       44.30      5.70 o 
   0   3   3        2.59       -2.06      3.72 o 
   1   3   3      587.18      530.57     19.86 o 
   2   3   3      465.93      473.57     15.63 o 
   3   3   3        0.62        6.44      4.41 o 
   4   3   3      228.01      254.18     15.20 o 
   5   3   3      146.35      179.11     19.05 o 
   6   3   3        7.28       -2.60      7.01 o 
   7   3   3       55.91       55.79     13.47 o 
   8   3   3       65.71       44.90     28.12 o 
   9   3   3        0.71       11.77     14.83 o 
 -13   4   3      120.12      132.27     16.07 o 
 -12   4   3        6.19       -3.36      6.25 o 
 -11   4   3       25.96       41.73      9.01 o 
 -10   4   3       51.08       57.76      7.93 o 
  -9   4   3      134.70      141.57     10.12 o 
  -8   4   3      556.01      526.29     17.48 o 
  -7   4   3       90.08      105.66      9.72 o 
  -6   4   3      172.70      186.47     11.90 o 
  -5   4   3      403.78      449.01     17.73 o 
  -4   4   3       71.00       41.49      5.85 o 
  -3   4   3      210.01      191.93     10.35 o 
  -2   4   3        8.77        2.93      3.38 o 
  -1   4   3     3522.71     3295.54     81.04 o 
   0   4   3      265.60      303.69     17.94 o 
   1   4   3       56.48       63.20     15.70 o 
   2   4   3      528.96      517.58     21.12 o 
   3   4   3       35.93       25.28      6.38 o 
   4   4   3      772.55      816.85     42.17 o 
   5   4   3        0.99       -3.11      7.57 o 
   6   4   3        0.74       -1.28      9.29 o 
   7   4   3       30.44        6.40     14.89 o 
   8   4   3       16.97       21.80     19.39 o 
 -14   5   3       22.49       12.28     10.68 o 
 -13   5   3       78.82       91.19     17.25 o 
 -12   5   3       41.83       32.36     10.04 o 
 -11   5   3       54.01       62.71     13.20 o 
 -10   5   3        2.56       15.30      8.49 o 
  -9   5   3      276.49      261.72     22.39 o 
  -8   5   3      346.83      329.26     17.06 o 
  -7   5   3      471.64      396.22     17.74 o 
  -6   5   3      491.66      435.46     22.73 o 
  -5   5   3      393.15      366.83     16.11 o 
  -4   5   3       66.10      104.79      8.71 o 
  -3   5   3       91.76       81.66      6.93 o 
  -2   5   3      239.29      249.95     11.78 o 
  -1   5   3       81.93       77.51      7.48 o 
   0   5   3      463.35      522.89     24.46 o 
   1   5   3      628.94      706.55     31.48 o 
   2   5   3      360.74      346.78     20.54 o 
   3   5   3      253.06      246.61     16.09 o 
   4   5   3      264.36      302.29     32.53 o 
   5   5   3        8.73       23.80     10.19 o 
   6   5   3        5.28        0.59     13.82 o 
   7   5   3       15.94        1.42     14.34 o 
 -14   6   3        8.91       10.96     10.67 o 
 -13   6   3       18.68       36.22     13.84 o 
 -12   6   3        0.47        3.53      7.94 o 
 -11   6   3       61.20       55.90     13.63 o 
 -10   6   3      401.61      421.15     28.92 o 
  -9   6   3      267.90      345.04     86.27 o 
  -8   6   3        2.17        0.33      6.23 o 
  -7   6   3      143.97      161.43     11.78 o 
  -6   6   3      145.37      160.97     11.65 o 
  -5   6   3      108.12      100.15      8.34 o 
  -4   6   3        1.48        4.15      3.84 o 
  -3   6   3      108.67      101.15      8.48 o 
  -2   6   3       18.33       11.12      5.07 o 
  -1   6   3       37.71       35.78      7.96 o 
   0   6   3       34.85       14.82      5.48 o 
   1   6   3      173.94      196.54     17.18 o 
   2   6   3       10.74        3.74      5.63 o 
   3   6   3        5.25       12.24      6.53 o 
   4   6   3      191.13      172.77     31.52 o 
   5   6   3      106.11      136.43     30.69 o 
   6   6   3      109.86      121.03     31.64 o 
   7   6   3        0.47       20.97     19.75 o 
 -14   7   3        1.61        9.51     12.84 o 
 -13   7   3       63.95       37.69     13.77 o 
 -12   7   3      197.40      231.91     37.29 o 
 -11   7   3        1.31        3.25     10.61 o 
 -10   7   3       91.22       96.42     16.57 o 
  -9   7   3     4037.15     4178.78    152.42 o 
  -8   7   3      607.49      590.80     46.41 o 
  -7   7   3        0.70        1.75      5.37 o 
  -6   7   3       61.58       64.41      7.56 o 
  -5   7   3       16.26       17.64      5.25 o 
  -4   7   3        5.78       15.53      5.13 o 
  -3   7   3        4.67        9.86      5.12 o 
  -2   7   3       15.59       12.92      5.47 o 
  -1   7   3       32.42       37.28      7.03 o 
   0   7   3       63.26       69.57     15.26 o 
   1   7   3       59.13       57.52     13.66 o 
   2   7   3       10.22       14.40      6.79 o 
   3   7   3     1123.20     1185.39     83.27 o 
   4   7   3        6.09      -10.74     12.44 o 
   5   7   3       60.33       61.82     22.83 o 
   6   7   3        5.22       42.03     23.54 o 
 -14   8   3        0.02        0.54     11.83 o 
 -13   8   3       84.33       88.85     15.22 o 
 -12   8   3      206.03      180.43     18.66 o 
 -11   8   3       27.72       16.78      8.82 o 
 -10   8   3      330.17      382.67     23.91 o 
  -9   8   3        4.02        5.74      6.27 o 
  -8   8   3       16.39       23.08      7.92 o 
  -7   8   3       74.54       61.03     10.15 o 
  -6   8   3       11.17       10.66      9.54 o 
  -5   8   3       24.29       27.97      9.58 o 
  -4   8   3       22.02       19.33      6.17 o 
  -3   8   3       29.64       38.94      7.41 o 
  -2   8   3        4.70       11.79      6.23 o 
  -1   8   3        6.45        1.66      5.50 o 
   0   8   3       42.27       36.71      8.54 o 
   1   8   3        0.26       11.54      8.67 o 
   2   8   3       12.34       10.63      9.29 o 
   3   8   3       37.23       27.53     16.08 o 
   4   8   3      274.22      316.00     47.08 o 
   5   8   3       18.20       27.41     21.45 o 
 -13   9   3        0.13        0.53      9.48 o 
 -12   9   3       43.40       60.69     16.27 o 
 -11   9   3       46.42       55.40     23.09 o 
 -10   9   3       24.77       33.89     10.23 o 
  -9   9   3       46.89       46.05     10.13 o 
  -8   9   3        8.55       -3.91      5.80 o 
  -7   9   3        5.09        2.34      5.87 o 
  -6   9   3      258.81      287.85     19.65 o 
  -5   9   3       67.46       60.47      8.56 o 
  -4   9   3        2.91       -3.76      5.10 o 
  -3   9   3       27.98       36.79      7.91 o 
  -2   9   3       21.36       12.77      6.21 o 
  -1   9   3       39.91       46.16      8.37 o 
   0   9   3       13.42       18.82     18.35 o 
   1   9   3       18.67       16.59     11.49 o 
   2   9   3       41.10       10.59     18.41 o 
   3   9   3       37.30       36.02     22.16 o 
 -13  10   3       18.01       13.16     10.65 o 
 -12  10   3       19.26        7.65     11.56 o 
 -11  10   3        1.23       -6.03      9.75 o 
 -10  10   3       94.58       83.03     16.86 o 
  -9  10   3       96.06      113.29     18.95 o 
  -8  10   3       43.16       25.18      8.13 o 
  -7  10   3      168.73      157.09     25.75 o 
  -6  10   3        7.71       10.51      8.81 o 
  -5  10   3      569.90      549.92     29.18 o 
  -4  10   3      359.28      346.84     19.03 o 
  -3  10   3       13.67        5.32      6.48 o 
  -2  10   3       30.67       28.65      7.76 o 
  -1  10   3        1.21        7.32      8.78 o 
   0  10   3        0.62       -1.68      8.24 o 
   1  10   3       21.24       26.58     13.47 o 
   2  10   3       17.09       16.51     22.40 o 
 -13  11   3        1.89        0.21     10.35 o 
 -12  11   3        0.10       23.62     13.69 o 
 -11  11   3       13.96       12.67     12.71 o 
 -10  11   3       39.13       77.59     17.14 o 
  -9  11   3       26.83       11.00     31.24 o 
  -8  11   3       18.58       23.98     11.83 o 
  -7  11   3      500.64      403.51     31.56 o 
  -6  11   3        7.85       10.25      6.76 o 
  -5  11   3        0.39       35.33      9.66 o 
  -4  11   3       86.98       85.07     12.58 o 
  -3  11   3       10.47        2.25      8.12 o 
  -2  11   3        0.87       14.90      9.53 o 
  -1  11   3        0.62        5.02      9.01 o 
   0  11   3        1.27       -3.35     10.26 o 
   1  11   3        0.30       10.18     14.43 o 
 -12  12   3       22.17       41.94     44.40 o 
 -11  12   3        2.67        1.24     15.52 o 
 -10  12   3       10.31        7.04     10.95 o 
  -9  12   3        9.36       11.53     13.71 o 
  -8  12   3        0.04        3.25      9.28 o 
  -7  12   3      240.57      236.82     38.67 o 
  -6  12   3      119.76      122.91     20.19 o 
  -5  12   3        2.12       15.21     11.05 o 
  -4  12   3       15.98       27.61     13.42 o 
  -3  12   3        4.48        5.81     11.90 o 
  -2  12   3        1.78       16.05     12.60 o 
  -1  12   3       29.20       51.17     14.40 o 
 -10  13   3       49.61       53.60     17.72 o 
  -9  13   3        4.35       -4.57     11.53 o 
  -8  13   3        4.35        5.71     11.26 o 
  -7  13   3       35.11       31.89     12.98 o 
  -6  13   3      155.18      104.12     28.95 o 
  -5  13   3        3.05        8.22     18.56 o 
  -4  13   3        8.86       -3.99     17.02 o 
   4 -14   4       17.99       -3.07     12.83 o 
   5 -14   4        6.46        2.34     35.49 o 
   6 -14   4       25.98        2.96     14.24 o 
   7 -14   4        8.79       44.50     30.23 o 
   8 -14   4        1.59       26.27     33.22 o 
   1 -13   4       31.96       40.90     18.45 o 
   2 -13   4       31.75       37.39     17.89 o 
   3 -13   4       17.85       20.86     13.61 o 
   4 -13   4       26.02       41.45     12.68 o 
   5 -13   4        3.33       11.18     10.37 o 
   6 -13   4        0.04       -6.19     11.19 o 
   7 -13   4       40.14       70.66     23.80 o 
   8 -13   4       18.87       41.42     26.11 o 
   9 -13   4       71.87       82.49     16.86 o 
  10 -13   4        6.09        3.54      9.13 o 
  -1 -12   4       53.82       69.31     19.10 o 
   0 -12   4      231.13      254.60     30.76 o 
   1 -12   4       30.05       23.86     15.90 o 
   2 -12   4        9.55       38.77     14.53 o 
   3 -12   4       37.35       19.84     10.10 o 
   4 -12   4        4.58        6.88     15.46 o 
   5 -12   4       64.87       75.01     14.85 o 
   6 -12   4        9.14       15.58     13.58 o 
   7 -12   4        4.83       24.13      8.81 o 
   8 -12   4       27.78       32.34      9.38 o 
   9 -12   4       53.54       56.83     11.38 o 
  10 -12   4       10.21        4.59      8.62 o 
  11 -12   4       62.60       47.04     13.23 o 
  -3 -11   4        9.07       31.95     14.23 o 
  -2 -11   4        1.47        7.23     11.29 o 
  -1 -11   4        2.07       15.78     11.49 o 
   0 -11   4       79.67       83.52     14.38 o 
   1 -11   4       32.41       24.47     13.49 o 
   2 -11   4       41.30       28.47      9.94 o 
   3 -11   4      543.09      499.19     45.00 o 
   4 -11   4      102.60       93.57     12.63 o 
   5 -11   4       58.63       58.33     13.14 o 
   6 -11   4       14.80       13.64      7.50 o 
   7 -11   4        6.50       10.72      7.23 o 
   8 -11   4       14.94       11.99      7.62 o 
   9 -11   4        0.10        6.96      7.23 o 
  10 -11   4       10.83       14.57     10.18 o 
  11 -11   4        0.02       12.43     11.17 o 
  -4 -10   4        0.41       -1.66      9.80 o 
  -3 -10   4       23.11       21.63     10.04 o 
  -2 -10   4        3.11        2.38      8.42 o 
  -1 -10   4       40.18       35.14     12.21 o 
   0 -10   4      119.44      114.02     17.66 o 
   1 -10   4       76.59       90.09     11.20 o 
   2 -10   4      104.75      114.43     12.24 o 
   3 -10   4        4.41       19.20      7.57 o 
   4 -10   4      467.23      567.24     39.36 o 
   5 -10   4      313.58      401.17     24.85 o 
   6 -10   4        1.46        9.76      6.13 o 
   7 -10   4        1.07       -1.22      6.09 o 
   8 -10   4       63.56       42.62     13.65 o 
   9 -10   4       30.56       32.07      8.71 o 
  10 -10   4       66.83       54.81     12.99 o 
  11 -10   4        5.72        6.30     12.23 o 
  12 -10   4        0.14        0.57     12.33 o 
  -5  -9   4       86.21       91.83     27.73 o 
  -4  -9   4       23.00       21.22     10.09 o 
  -3  -9   4        6.68        1.78      8.41 o 
  -2  -9   4        0.23       -1.57      7.24 o 
  -1  -9   4       23.89        8.88      8.15 o 
   0  -9   4      196.71      225.75     15.35 o 
   1  -9   4       86.43       77.65     14.79 o 
   2  -9   4      660.96      624.15     24.18 o 
   3  -9   4      410.84      454.14     16.52 o 
   4  -9   4     1631.13     1977.49     50.39 o 
   5  -9   4        8.62       15.49      5.91 o 
   6  -9   4       11.11       11.09      6.17 o 
   7  -9   4       22.89       21.33      6.47 o 
   8  -9   4        4.37       17.99      7.45 o 
   9  -9   4        0.82        3.05      7.70 o 
  10  -9   4       20.23        2.34     13.77 o 
  11  -9   4       54.03       66.72     17.40 o 
  12  -9   4       25.76       12.84     13.42 o 
  -7  -8   4        7.34        2.61     18.80 o 
  -6  -8   4        7.91       -1.74      9.25 o 
  -5  -8   4        0.62       -3.20      7.78 o 
  -4  -8   4       66.07       55.66     12.26 o 
  -3  -8   4      144.80      124.42     17.62 o 
  -2  -8   4       10.98       16.69     12.83 o 
  -1  -8   4       44.01       47.96      7.92 o 
   0  -8   4       32.71       25.75      7.52 o 
   1  -8   4       26.32       23.47      7.46 o 
   2  -8   4      271.22      277.09     11.99 o 
   3  -8   4        6.90       12.86      4.88 o 
   4  -8   4      113.17      121.33      8.89 o 
   5  -8   4      578.20      648.44     22.24 o 
   6  -8   4        9.40       10.39      6.38 o 
   7  -8   4      140.47      160.96     12.21 o 
   8  -8   4      188.37      187.51     14.67 o 
   9  -8   4       28.03        8.23     10.07 o 
  10  -8   4        6.39        0.15     10.63 o 
  11  -8   4       97.73       93.23     30.57 o 
  12  -8   4        0.12       -0.89     10.90 o 
  -8  -7   4        0.60       -8.14     14.85 o 
  -7  -7   4        7.18       20.75     10.97 o 
  -6  -7   4      206.75      219.41     34.29 o 
  -5  -7   4        0.14        3.37      7.51 o 
  -4  -7   4      116.64       99.99     15.37 o 
  -3  -7   4       25.91       12.16      9.01 o 
  -2  -7   4       33.68       15.30      5.72 o 
  -1  -7   4       66.46       51.38      6.52 o 
   0  -7   4      515.65      495.75     17.50 o 
   1  -7   4        8.78       33.69      6.09 o 
   2  -7   4      938.04      958.10     24.34 o 
   3  -7   4     1676.64     1843.16     41.43 o 
   4  -7   4       51.29       59.86      9.16 o 
   5  -7   4      378.51      359.52     16.44 o 
   6  -7   4      139.01      136.45     10.48 o 
   7  -7   4       10.15       10.31      5.03 o 
   8  -7   4      196.15      186.49     21.07 o 
   9  -7   4       29.39       27.32     10.99 o 
  10  -7   4       13.03       11.54     11.39 o 
  11  -7   4       65.96       57.16     20.72 o 
  12  -7   4        0.96       17.45     12.99 o 
  -8  -6   4        4.23       39.56     15.58 o 
  -7  -6   4        0.04        6.15      8.67 o 
  -6  -6   4       48.89       55.86     12.15 o 
  -5  -6   4        0.00        4.29      6.75 o 
  -4  -6   4      367.39      338.81     32.94 o 
  -3  -6   4      156.82      129.26     17.79 o 
  -2  -6   4        0.17       -1.80      4.38 o 
  -1  -6   4      190.80      159.82      9.62 o 
   0  -6   4      225.83      219.13     11.13 o 
   1  -6   4        7.53       10.83      3.77 o 
   2  -6   4       86.08       69.33      7.39 o 
   3  -6   4      889.71     1000.13     25.68 o 
   4  -6   4      317.45      336.78     13.41 o 
   5  -6   4        5.44        9.09      4.04 o 
   6  -6   4      562.66      539.79     22.94 o 
   7  -6   4        0.14        6.21      5.30 o 
   8  -6   4       43.17       40.42     10.50 o 
   9  -6   4        2.37        4.55      7.96 o 
  10  -6   4      128.19      147.34     22.51 o 
  11  -6   4       15.95       38.17     14.78 o 
  12  -6   4       23.90       35.44     16.11 o 
  -9  -5   4       44.75       43.93     17.02 o 
  -8  -5   4        4.52        4.70     12.33 o 
  -7  -5   4        7.49       -5.62      6.98 o 
  -6  -5   4       21.21       19.25     17.18 o 
  -5  -5   4       28.06        6.93      6.85 o 
  -4  -5   4       53.89       59.15     11.76 o 
  -3  -5   4       93.55       79.82      9.16 o 
  -2  -5   4      135.75      127.85      8.45 o 
  -1  -5   4       12.86       18.54      4.20 o 
   0  -5   4      825.20      892.16     23.71 o 
   1  -5   4       56.14       63.29      5.45 o 
   2  -5   4       23.41       22.65      3.87 o 
   3  -5   4      658.16      645.80     17.37 o 
   4  -5   4        0.20        2.58      3.62 o 
   5  -5   4       93.08      106.58      8.19 o 
   6  -5   4      120.37      112.26      8.13 o 
   7  -5   4       12.02        5.49      5.20 o 
   8  -5   4      118.64      106.76     19.86 o 
   9  -5   4       62.56       38.76     13.10 o 
  10  -5   4      132.63      136.22     26.88 o 
  11  -5   4       93.47       60.80     33.48 o 
  12  -5   4        0.43       20.37     16.87 o 
 -10  -4   4        5.06       10.86     13.85 o 
  -9  -4   4      101.36      188.41     34.03 o 
  -8  -4   4       81.26       87.67     13.53 o 
  -7  -4   4       25.09       27.75     12.05 o 
  -6  -4   4      448.32      457.48     25.75 o 
  -5  -4   4      314.17      305.39     25.89 o 
  -4  -4   4      127.87      120.91     12.44 o 
  -3  -4   4      119.63      121.25      8.99 o 
  -2  -4   4        5.01        0.68      3.38 o 
  -1  -4   4        6.66        9.14      3.99 o 
   0  -4   4     3112.04     3203.79     64.47 o 
   1  -4   4      538.89      560.28     14.98 o 
   2  -4   4        0.04       -0.84      3.16 o 
   3  -4   4       50.13       68.31      5.34 o 
   4  -4   4      132.56      133.38      7.88 o 
   5  -4   4      385.02      351.98     13.18 o 
   6  -4   4       76.92       88.60      6.94 o 
   7  -4   4      438.99      461.91     19.99 o 
   8  -4   4      305.73      310.11     17.79 o 
   9  -4   4        3.02        7.68      7.88 o 
  10  -4   4      205.26      238.58     26.16 o 
  11  -4   4       18.69       17.29     12.17 o 
  12  -4   4      132.23       96.21     21.89 o 
 -11  -3   4       10.69       13.59     13.94 o 
 -10  -3   4        3.67        8.54     12.43 o 
  -9  -3   4       35.84       17.77      9.99 o 
  -8  -3   4      243.73      283.01     21.68 o 
  -7  -3   4       19.55       20.74     10.30 o 
  -6  -3   4      242.28      224.96     17.35 o 
  -5  -3   4      218.61      182.83     12.04 o 
  -4  -3   4      119.66      116.49      9.24 o 
  -3  -3   4      318.63      327.12     11.23 o 
  -2  -3   4        7.37        8.85      4.04 o 
  -1  -3   4        5.98       13.07      3.08 o 
   0  -3   4     1629.18     1406.98     30.43 o 
   1  -3   4        1.64       -2.62      2.45 o 
   2  -3   4        5.60       -2.44      2.43 o 
   3  -3   4        1.83        5.02      2.71 o 
   4  -3   4      342.54      388.66     11.14 o 
   5  -3   4      294.03      261.97     10.57 o 
   6  -3   4       15.79       14.61      5.00 o 
   7  -3   4      283.19      310.20     19.70 o 
   8  -3   4       59.96       53.30      9.40 o 
   9  -3   4        6.63        2.85      5.43 o 
  10  -3   4        0.25      -14.12      7.06 o 
  11  -3   4       19.75        5.14      8.70 o 
  12  -3   4        5.57       13.51     10.88 o 
 -11  -2   4        0.99       17.80     12.63 o 
 -10  -2   4       89.05      145.75     23.77 o 
  -9  -2   4      257.54      318.26     23.16 o 
  -8  -2   4       74.76       74.68     11.70 o 
  -7  -2   4      119.52      152.60     11.78 o 
  -6  -2   4      104.22      105.57     12.15 o 
  -5  -2   4      114.50      111.35      8.49 o 
  -4  -2   4      799.47      838.65     25.28 o 
  -3  -2   4      169.24      118.17     15.51 o 
  -2  -2   4       80.88       96.80      6.41 o 
  -1  -2   4      804.05      750.34     21.57 o 
   0  -2   4       72.95       72.79     10.69 o 
   1  -2   4       10.73        8.88      2.72 o 
   2  -2   4      259.62      259.92      8.80 o 
   3  -2   4       13.12       19.25      5.77 o 
   4  -2   4     4605.06     4451.80     83.54 o 
   5  -2   4       35.61       40.37      4.94 o 
   6  -2   4        2.72        2.77      3.81 o 
   7  -2   4       10.64       26.00      5.44 o 
   8  -2   4      182.24      160.70     14.56 o 
   9  -2   4       27.82       15.23      7.33 o 
  10  -2   4        0.54       -1.18      6.93 o 
  11  -2   4       27.32       16.95     10.86 o 
 -12  -1   4        2.84        5.35     10.48 o 
 -11  -1   4       41.11       44.95     15.28 o 
 -10  -1   4       53.07       35.13      9.93 o 
  -9  -1   4        6.64       20.22      8.88 o 
  -8  -1   4      185.71      197.56     11.86 o 
  -7  -1   4     2034.35     2045.97     49.62 o 
  -6  -1   4       25.05       17.50      7.39 o 
  -5  -1   4        2.35        7.24      2.97 o 
  -4  -1   4     1558.84     1420.46     38.38 o 
  -3  -1   4      113.99      104.06      8.37 o 
  -2  -1   4      857.20      815.14     20.54 o 
  -1  -1   4     1533.82     1328.35     30.86 o 
   0  -1   4      936.68      865.58     21.47 o 
   1  -1   4      353.34      287.56     12.05 o 
   2  -1   4       12.92        8.21      2.30 o 
   3  -1   4      435.45      358.68     11.48 o 
   4  -1   4     8186.44     7936.64    154.52 o 
   5  -1   4      575.75      537.00     18.20 o 
   6  -1   4       92.27       94.96      7.63 o 
   7  -1   4       26.94       35.45      6.51 o 
   8  -1   4       79.42      112.74     16.81 o 
   9  -1   4       28.45       24.64      7.90 o 
  10  -1   4       11.13       11.32      7.89 o 
  11  -1   4        0.02       15.80     11.08 o 
 -12   0   4        0.66       -3.94      9.07 o 
 -11   0   4       13.02       14.23      9.69 o 
 -10   0   4       50.49       60.76      8.57 o 
  -9   0   4       62.10       49.09      7.20 o 
  -8   0   4     1555.34     1602.22     41.37 o 
  -7   0   4       62.32       70.92      8.23 o 
  -6   0   4      246.41      273.11     16.30 o 
  -5   0   4      691.84      702.80     41.69 o 
  -4   0   4     3309.33     3269.02     80.44 o 
  -3   0   4      236.18      199.38      8.90 o 
  -2   0   4      502.59      480.86     15.03 o 
  -1   0   4      793.39      864.07     21.31 o 
   0   0   4       51.51       53.13      4.39 o 
   1   0   4      157.21      177.69      6.65 o 
   2   0   4       22.54       15.06      3.55 o 
   3   0   4      779.22      777.05     19.62 o 
   4   0   4     1263.54     1381.21     31.97 o 
   5   0   4      208.46      193.65      9.62 o 
   6   0   4        0.56        4.94      4.21 o 
   7   0   4       33.90       58.76      9.32 o 
   8   0   4       63.90       52.63      9.64 o 
   9   0   4       23.72        5.82      7.52 o 
  10   0   4       33.95       22.03     13.69 o 
 -13   1   4       37.85       43.79     16.67 o 
 -12   1   4        8.36       15.07     10.09 o 
 -11   1   4       40.97       49.10      7.80 o 
 -10   1   4       88.65      111.30     10.69 o 
  -9   1   4       57.06       63.57      7.93 o 
  -8   1   4      513.26      521.84     23.95 o 
  -7   1   4       24.79       27.19      5.67 o 
  -6   1   4      771.51      834.00     25.95 o 
  -5   1   4        0.13        3.07      3.13 o 
  -4   1   4       77.77      127.42      7.62 o 
  -3   1   4      252.41      245.41      9.75 o 
  -2   1   4      404.32      341.17     17.68 o 
  -1   1   4      719.72      670.92     19.35 o 
   0   1   4       13.94       10.93      2.68 o 
   1   1   4     1740.33     1648.78     38.42 o 
   2   1   4      336.83      276.36     11.56 o 
   3   1   4       25.21       21.20      3.72 o 
   4   1   4      618.95      593.75     16.81 o 
   5   1   4       30.52       22.41      5.24 o 
   6   1   4       20.63       25.08      8.38 o 
   7   1   4       13.23        7.34      7.16 o 
   8   1   4      131.21      101.80     38.30 o 
   9   1   4        2.10       -4.34      7.61 o 
  10   1   4        0.74       -4.66      8.19 o 
 -13   2   4        1.57       -8.24     10.40 o 
 -12   2   4        6.86        8.85      7.14 o 
 -11   2   4       82.80       85.45     13.02 o 
 -10   2   4        4.54        5.86      4.46 o 
  -9   2   4       37.98       10.24      7.81 o 
  -8   2   4       73.63       82.72      8.80 o 
  -7   2   4        0.03        3.56      3.48 o 
  -6   2   4       40.61       29.27      4.33 o 
  -5   2   4      540.19      461.69     21.51 o 
  -4   2   4     1754.40     1695.71     38.75 o 
  -3   2   4     4712.18     4444.39    123.53 o 
  -2   2   4      461.75      409.50     16.84 o 
  -1   2   4      150.63      164.86      8.52 o 
   0   2   4      900.79      972.63     32.29 o 
   1   2   4      490.43      517.08     17.26 o 
   2   2   4      137.14      149.99      6.70 o 
   3   2   4        2.88       10.22      2.90 o 
   4   2   4      716.52      695.43     26.92 o 
   5   2   4        2.72        5.66      7.37 o 
   6   2   4        4.62       10.93      8.16 o 
   7   2   4       93.68       80.14     15.84 o 
   8   2   4      199.40      159.50     18.31 o 
   9   2   4       12.94        7.27      9.68 o 
 -13   3   4       23.67       20.52      8.90 o 
 -12   3   4       97.38      109.11     13.54 o 
 -11   3   4        0.84        4.30      4.60 o 
 -10   3   4       11.60        6.02      4.66 o 
  -9   3   4        9.22        8.83      4.50 o 
  -8   3   4       33.45       29.78      7.67 o 
  -7   3   4        8.52        2.90      3.24 o 
  -6   3   4      133.49      129.64      7.54 o 
  -5   3   4      121.59      129.56      7.92 o 
  -4   3   4      790.26      907.47     29.44 o 
  -3   3   4        3.38        6.17      7.71 o 
  -2   3   4      101.84      120.93      7.57 o 
  -1   3   4       59.11       42.45      6.02 o 
   0   3   4     1417.15     1410.51     38.23 o 
   1   3   4      375.77      427.34     15.84 o 
   2   3   4      663.28      627.96     18.48 o 
   3   3   4      264.55      291.39     11.67 o 
   4   3   4      571.16      667.19     35.57 o 
   5   3   4       23.70       32.61     10.54 o 
   6   3   4       23.32       33.78     11.12 o 
   7   3   4        1.10        5.35     15.54 o 
   8   3   4       18.49       14.15      9.69 o 
   9   3   4        5.55        0.96     11.81 o 
 -13   4   4       31.89       39.36     10.54 o 
 -12   4   4       58.01       17.64     10.82 o 
 -11   4   4      165.19      178.38     13.09 o 
 -10   4   4       26.85       40.37      7.12 o 
  -9   4   4       75.70       62.20      7.51 o 
  -8   4   4       14.51       17.33      4.96 o 
  -7   4   4      481.13      431.11     16.61 o 
  -6   4   4        0.78       -1.39      3.02 o 
  -5   4   4        0.28       10.25      4.30 o 
  -4   4   4      820.35      716.83     63.51 o 
  -3   4   4       27.74       42.66      7.07 o 
  -2   4   4       42.57       26.53      5.25 o 
  -1   4   4      540.25      451.33     16.19 o 
   0   4   4      190.23      172.11     10.38 o 
   1   4   4      708.22      708.56     23.51 o 
   2   4   4      141.46      158.09      8.64 o 
   3   4   4      368.09      380.69     18.94 o 
   4   4   4       86.89       98.74     15.31 o 
   5   4   4      108.75       94.49     15.88 o 
   6   4   4        0.87        6.54      8.82 o 
   7   4   4        3.03       13.51     15.88 o 
   8   4   4        2.84       -0.16     15.96 o 
 -14   5   4       32.99       31.99     15.32 o 
 -13   5   4      143.94      140.00     22.12 o 
 -12   5   4      202.33      207.75     20.17 o 
 -11   5   4       30.70       11.19      9.55 o 
 -10   5   4      145.65      116.84     24.71 o 
  -9   5   4      594.46      593.32     27.05 o 
  -8   5   4       78.47       75.45      9.33 o 
  -7   5   4      242.98      249.32     14.64 o 
  -6   5   4        1.12        2.64      4.21 o 
  -5   5   4        4.18        8.04      4.50 o 
  -4   5   4       31.38       32.67      5.93 o 
  -3   5   4        3.43       10.80      6.49 o 
  -2   5   4      152.89      164.89     10.09 o 
  -1   5   4       21.78       11.93      4.64 o 
   0   5   4      693.13      692.25     23.62 o 
   1   5   4      194.96      215.58     12.98 o 
   2   5   4        5.26       -1.17      4.32 o 
   3   5   4      161.77      165.62     18.76 o 
   4   5   4      111.32      112.04     16.83 o 
   5   5   4        0.21        6.57      8.95 o 
   6   5   4        3.49      -10.39     10.66 o 
   7   5   4       10.69       25.32     18.13 o 
 -14   6   4        8.16        7.75     12.12 o 
 -13   6   4       11.97       15.24     17.97 o 
 -12   6   4       72.67       65.81     16.23 o 
 -11   6   4        9.80       11.42      9.90 o 
 -10   6   4      461.16      441.45     29.27 o 
  -9   6   4       93.19       99.72     14.68 o 
  -8   6   4      346.97      366.67     18.58 o 
  -7   6   4        1.31        1.89      4.92 o 
  -6   6   4      479.76      509.75     27.81 o 
  -5   6   4        9.53       11.15      5.37 o 
  -4   6   4        0.21        0.01      3.95 o 
  -3   6   4        9.31       11.93      6.53 o 
  -2   6   4       15.78       25.02      6.13 o 
  -1   6   4      109.34      129.81     10.93 o 
   0   6   4       26.68       21.72      6.04 o 
   1   6   4       21.08       28.28     10.15 o 
   2   6   4        0.11       11.42      5.60 o 
   3   6   4       23.31       17.49     10.78 o 
   4   6   4      353.94      386.31     30.24 o 
   5   6   4       22.86       18.29     16.87 o 
   6   6   4        8.37       -6.40     15.29 o 
 -14   7   4       60.55       46.23     16.97 o 
 -13   7   4       33.30       31.45     14.31 o 
 -12   7   4      189.41      137.50     31.84 o 
 -11   7   4       33.68       67.43     23.15 o 
 -10   7   4       38.33       23.85     10.21 o 
  -9   7   4      375.74      384.86     49.87 o 
  -8   7   4       56.78       85.14     29.13 o 
  -7   7   4      571.50      575.74     24.16 o 
  -6   7   4        3.70       -1.79      4.49 o 
  -5   7   4        8.84        5.71      4.92 o 
  -4   7   4       36.93       46.10      7.18 o 
  -3   7   4       20.53       10.78      5.14 o 
  -2   7   4       35.80       49.39      7.87 o 
  -1   7   4        6.67        6.06      5.58 o 
   0   7   4      193.21      187.55     16.56 o 
   1   7   4       26.90       31.86      7.22 o 
   2   7   4       77.23       46.74     10.50 o 
   3   7   4      264.29      235.73     37.64 o 
   4   7   4       29.29       47.87     22.87 o 
   5   7   4      122.64      214.80     42.70 o 
 -14   8   4       54.62       50.41     17.38 o 
 -13   8   4        0.36       -8.89     11.17 o 
 -12   8   4      121.48       43.96     19.32 o 
 -11   8   4       26.44       32.75     19.00 o 
 -10   8   4       28.89       53.55     17.18 o 
  -9   8   4      153.02      104.73     17.26 o 
  -8   8   4      208.10      258.46     24.48 o 
  -7   8   4     1456.09     1481.93     51.04 o 
  -6   8   4       69.35       59.47      9.71 o 
  -5   8   4       46.91       28.12      6.64 o 
  -4   8   4      131.36      133.17     18.66 o 
  -3   8   4        4.82        9.13      5.72 o 
  -2   8   4       14.93       11.60      6.30 o 
  -1   8   4        3.67        2.09      5.42 o 
   0   8   4        3.35        4.29      6.11 o 
   1   8   4       22.19       12.97      7.01 o 
   2   8   4       35.45       48.04     15.17 o 
   3   8   4       47.96       66.46     27.37 o 
   4   8   4      138.86      156.30     33.26 o 
 -13   9   4        1.31       10.67     13.09 o 
 -12   9   4        7.16       -7.48     10.57 o 
 -11   9   4      101.71       67.53     18.45 o 
 -10   9   4       27.52       10.65     10.69 o 
  -9   9   4       14.78        4.43      7.42 o 
  -8   9   4        5.15       -1.37     10.33 o 
  -7   9   4      106.64      127.69     32.37 o 
  -6   9   4        0.29       -2.41      6.64 o 
  -5   9   4      122.49      143.47     12.28 o 
  -4   9   4       17.57       16.39      6.66 o 
  -3   9   4       64.62       50.02     13.31 o 
  -2   9   4       79.78       73.47     10.34 o 
  -1   9   4       66.71       78.56     10.89 o 
   0   9   4        0.31       17.29      9.49 o 
   1   9   4       17.52        9.39     12.59 o 
   2   9   4       39.21       42.65     16.91 o 
   3   9   4       20.87       35.80     25.54 o 
 -13  10   4       39.15       33.29     19.55 o 
 -12  10   4        1.80       21.19     13.21 o 
 -11  10   4        8.42       -1.63     14.81 o 
 -10  10   4       38.54       44.02     14.37 o 
  -9  10   4       18.59       13.59     19.97 o 
  -8  10   4      104.30       95.99     29.43 o 
  -7  10   4      110.78       84.87     15.98 o 
  -6  10   4      343.18      356.65     29.82 o 
  -5  10   4      280.13      323.16     58.14 o 
  -4  10   4       97.07       93.82     11.40 o 
  -3  10   4       31.63       17.86      6.90 o 
  -2  10   4      111.03      119.43     13.30 o 
  -1  10   4        4.85       19.07     10.22 o 
   0  10   4        1.79        7.85     13.97 o 
   1  10   4        2.77       16.52     14.70 o 
 -12  11   4       59.57       73.49     26.56 o 
 -11  11   4       33.56        7.97     11.29 o 
 -10  11   4       76.10       95.28     30.08 o 
  -9  11   4       29.72       15.09     21.01 o 
  -8  11   4        3.79        7.12      9.74 o 
  -7  11   4        0.79       -6.17      8.44 o 
  -6  11   4      159.33       93.93     17.07 o 
  -5  11   4       28.44       16.26     21.05 o 
  -4  11   4        2.22       -2.64      8.98 o 
  -3  11   4      206.01       62.92     41.12 o 
  -2  11   4        0.00        6.33     12.78 o 
  -1  11   4       11.48       -4.74      9.68 o 
   0  11   4        0.79       -3.69     14.00 o 
 -11  12   4       10.28       15.36     14.00 o 
 -10  12   4        0.60        8.91     18.72 o 
  -9  12   4        9.28       36.83     22.24 o 
  -8  12   4        0.04       10.32     11.69 o 
  -7  12   4        7.10       31.91     15.40 o 
  -6  12   4      138.29      134.51     24.67 o 
  -5  12   4       30.48       -0.41     10.36 o 
  -4  12   4        6.99       -1.50     16.39 o 
  -3  12   4       16.65       40.45     21.49 o 
  -2  12   4       11.86       16.53     16.65 o 
  -9  13   4       20.06       13.15     18.03 o 
  -8  13   4       21.52        2.40     11.83 o 
  -7  13   4       69.86       62.52     17.52 o 
  -6  13   4        9.17      -21.69     16.19 o 
  -5  13   4       16.01       -1.34     19.12 o 
   4 -14   5        8.43       23.56     14.66 o 
   5 -14   5       20.07        4.94     12.05 o 
   6 -14   5        0.07        0.73     14.06 o 
   7 -14   5        4.89      -10.07     10.76 o 
   1 -13   5      120.79      158.10     26.98 o 
   2 -13   5       17.58        5.62     12.52 o 
   3 -13   5       54.00       41.33     15.97 o 
   4 -13   5        6.90        0.17      9.74 o 
   5 -13   5        1.56      -11.39      9.61 o 
   6 -13   5       17.26        3.52     10.63 o 
   7 -13   5        0.88        3.80     11.19 o 
   8 -13   5       15.25       19.65     11.63 o 
   9 -13   5        6.17       18.45     11.96 o 
  -1 -12   5       61.10       62.34     17.77 o 
   0 -12   5       73.70       98.76     20.64 o 
   1 -12   5       13.19       26.25     13.70 o 
   2 -12   5        0.04       11.74     12.58 o 
   3 -12   5        9.83       11.63      9.13 o 
   4 -12   5        9.61       17.03     10.11 o 
   5 -12   5       62.23       53.59     12.71 o 
   6 -12   5        6.23       15.54     10.90 o 
   7 -12   5        0.05       13.67     10.64 o 
   8 -12   5        1.17        5.21     10.37 o 
   9 -12   5       12.26       35.99     12.38 o 
  10 -12   5       27.57       28.67     15.73 o 
  -3 -11   5       76.08       74.87     16.00 o 
  -2 -11   5        0.71        1.80      8.88 o 
  -1 -11   5        4.46       19.49     10.49 o 
   0 -11   5       10.78       28.85     11.09 o 
   1 -11   5      105.88       83.21     14.02 o 
   2 -11   5        4.59       14.89      8.47 o 
   3 -11   5       45.72       29.99     11.63 o 
   4 -11   5      806.30      820.68     33.06 o 
   5 -11   5       77.99       66.09     13.56 o 
   6 -11   5        0.03        5.18      7.34 o 
   7 -11   5       23.19       43.79     12.66 o 
   8 -11   5        0.16        5.82      8.71 o 
   9 -11   5        0.24        3.51     10.67 o 
  10 -11   5       37.13       34.00     13.87 o 
  11 -11   5       46.04       55.21     33.61 o 
  -4 -10   5        7.94       22.88     11.45 o 
  -3 -10   5        3.15        8.82     10.18 o 
  -2 -10   5        4.49       -3.86      7.80 o 
  -1 -10   5        1.98        4.70      8.92 o 
   0 -10   5        6.57       -2.99      7.76 o 
   1 -10   5       10.35       35.01      8.89 o 
   2 -10   5       87.09      116.39     12.50 o 
   3 -10   5       18.36       38.43     10.28 o 
   4 -10   5       93.87       82.81     11.42 o 
   5 -10   5      864.85      989.47     31.56 o 
   6 -10   5       82.48       95.43     23.08 o 
   7 -10   5      132.54      188.06     26.95 o 
   8 -10   5        5.13        8.53      8.56 o 
   9 -10   5        0.00        9.12     11.67 o 
  10 -10   5       18.19       42.25     18.96 o 
  11 -10   5       70.63       42.16     15.65 o 
  -5  -9   5        0.81       -1.43      9.24 o 
  -4  -9   5        3.84        2.42      9.57 o 
  -3  -9   5       18.01       18.03      9.29 o 
  -2  -9   5        5.24       10.66      7.64 o 
  -1  -9   5        3.50        1.55      7.45 o 
   0  -9   5       28.52       22.42      6.91 o 
   1  -9   5      215.18      159.18     13.52 o 
   2  -9   5      275.11      276.72     17.16 o 
   3  -9   5     2480.93     2713.40     73.03 o 
   4  -9   5      244.08      228.64     15.53 o 
   5  -9   5      278.98      322.35     17.13 o 
   6  -9   5       14.52       14.87      7.21 o 
   7  -9   5        4.16        2.50      6.96 o 
   8  -9   5       22.01       19.38      8.53 o 
   9  -9   5        8.29       10.68     11.62 o 
  10  -9   5        5.06        1.35     11.28 o 
  11  -9   5       38.49       37.95     15.74 o 
  12  -9   5        3.14       14.02     13.85 o 
  -7  -8   5        4.44       16.14     11.65 o 
  -6  -8   5        0.25       -7.06      9.37 o 
  -5  -8   5       13.68        3.94      8.25 o 
  -4  -8   5      138.82      151.85     18.42 o 
  -3  -8   5       12.15       25.65     12.35 o 
  -2  -8   5      145.40      119.23     22.26 o 
  -1  -8   5       75.47       70.43      9.18 o 
   0  -8   5      167.79      183.20     13.62 o 
   1  -8   5       46.57       49.15      8.47 o 
   2  -8   5       40.37       27.69      6.19 o 
   3  -8   5      852.88      899.37     24.51 o 
   4  -8   5        6.97       12.69      6.08 o 
   5  -8   5      221.30      257.92     14.76 o 
   6  -8   5      242.69      243.88     17.96 o 
   7  -8   5       12.88       13.24      6.54 o 
   8  -8   5       62.25       38.51     12.46 o 
   9  -8   5        9.03       15.93     11.39 o 
  10  -8   5       15.14        2.35     10.21 o 
  11  -8   5        1.54        8.43     12.12 o 
  12  -8   5       39.70       12.81     13.99 o 
  -7  -7   5        0.97        4.90      9.45 o 
  -6  -7   5       42.27       52.02     16.57 o 
  -5  -7   5        7.01       17.72      8.71 o 
  -4  -7   5       10.71       14.90      8.55 o 
  -3  -7   5       21.57       36.48      9.35 o 
  -2  -7   5        5.24       13.60      5.91 o 
  -1  -7   5      204.08      165.75     12.59 o 
   0  -7   5      258.15      263.40     18.29 o 
   1  -7   5       19.61       19.73      5.61 o 
   2  -7   5        8.19       13.54      5.21 o 
   3  -7   5      197.27      250.34     11.69 o 
   4  -7   5       78.27       90.45      8.82 o 
   5  -7   5       24.36       28.73      6.60 o 
   6  -7   5      197.78      182.89     13.77 o 
   7  -7   5        6.91        6.04      8.68 o 
   8  -7   5       28.75       36.27     11.32 o 
   9  -7   5      348.07      345.24     50.92 o 
  10  -7   5      114.95       97.80     45.68 o 
  11  -7   5        6.46        2.68     11.26 o 
  12  -7   5      118.91      166.82     28.56 o 
  -8  -6   5       12.92       21.80     19.39 o 
  -7  -6   5        8.37       -2.26      8.37 o 
  -6  -6   5      220.44      208.67     20.22 o 
  -5  -6   5      125.93       71.36     36.05 o 
  -4  -6   5        5.51       -0.86      6.22 o 
  -3  -6   5      138.98      125.60     11.47 o 
  -2  -6   5        3.85        5.11      4.36 o 
  -1  -6   5       37.58       39.28      6.12 o 
   0  -6   5      633.45      632.74     18.87 o 
   1  -6   5        5.74       14.29      4.54 o 
   2  -6   5        1.99        3.45      3.94 o 
   3  -6   5       34.00       36.07      5.48 o 
   4  -6   5        0.16        2.22      4.39 o 
   5  -6   5        5.65        6.04      4.02 o 
   6  -6   5       47.87       42.81      7.42 o 
   7  -6   5      647.95      615.34     29.64 o 
   8  -6   5        8.64        9.46      9.75 o 
   9  -6   5       62.22       41.54     13.29 o 
  10  -6   5        0.73        2.54      9.59 o 
  11  -6   5       21.60        4.92     12.11 o 
  12  -6   5       58.39       47.20     22.78 o 
  -9  -5   5       87.92      113.56     23.53 o 
  -8  -5   5       31.47       21.72      9.96 o 
  -7  -5   5       15.45       17.23      9.02 o 
  -6  -5   5       60.76       48.33     10.80 o 
  -5  -5   5       31.02       36.08      9.09 o 
  -4  -5   5        3.76        0.80      6.03 o 
  -3  -5   5       32.67       25.36      5.94 o 
  -2  -5   5       23.00       20.14      4.91 o 
  -1  -5   5        3.31        3.70      3.62 o 
   0  -5   5      568.87      601.72     16.58 o 
   1  -5   5      297.09      332.86     12.73 o 
   2  -5   5       73.06       59.06      6.29 o 
   3  -5   5       37.66       43.18      5.78 o 
   4  -5   5       64.31       71.58      6.61 o 
   5  -5   5      366.48      374.19     18.39 o 
   6  -5   5       42.63       39.61      5.35 o 
   7  -5   5      265.07      282.98     16.52 o 
   8  -5   5      209.71      194.74     43.67 o 
   9  -5   5        5.02       15.63      9.03 o 
  10  -5   5       41.36       32.00     12.41 o 
  11  -5   5       12.32       39.51     12.96 o 
  12  -5   5        0.00       -4.10     13.94 o 
 -10  -4   5        1.97       21.48     13.73 o 
  -9  -4   5       59.83       59.63     13.02 o 
  -8  -4   5        5.99        6.22      8.41 o 
  -7  -4   5       75.03       72.95     12.40 o 
  -6  -4   5        7.14        8.04      6.88 o 
  -5  -4   5      147.75      169.28     16.82 o 
  -4  -4   5      513.90      464.33     22.77 o 
  -3  -4   5      181.80      174.58     11.29 o 
  -2  -4   5      106.98       97.15      6.66 o 
  -1  -4   5      852.14      843.33     22.46 o 
   0  -4   5        0.23        2.36      2.75 o 
   1  -4   5       96.67       79.10      5.93 o 
   2  -4   5      136.28      160.53      8.73 o 
   3  -4   5        0.90        2.57      3.81 o 
   4  -4   5      345.48      288.19     11.05 o 
   5  -4   5      195.72      156.43      8.45 o 
   6  -4   5        0.04        0.30      4.47 o 
   7  -4   5       59.91       69.00      8.35 o 
   8  -4   5      193.01      180.45     22.43 o 
   9  -4   5        3.14        2.11      6.31 o 
  10  -4   5        0.11      -10.62      7.47 o 
  11  -4   5       24.73       13.62     12.59 o 
 -11  -3   5        0.00        3.46     12.78 o 
 -10  -3   5       59.02       87.71     19.63 o 
  -9  -3   5       24.84       40.79     11.56 o 
  -8  -3   5       31.05       53.20     18.39 o 
  -7  -3   5     2568.41     2610.41     83.75 o 
  -6  -3   5       10.83       12.27      6.94 o 
  -5  -3   5       19.67       -1.95      5.07 o 
  -4  -3   5      764.60      716.70     23.07 o 
  -3  -3   5       14.48       22.79      3.90 o 
  -2  -3   5       20.55       20.91      3.69 o 
  -1  -3   5       17.49       29.27      4.02 o 
   0  -3   5      497.31      515.57     15.39 o 
   1  -3   5      999.70      909.88     21.94 o 
   2  -3   5     1786.51     1666.53     36.30 o 
   3  -3   5       38.78       47.73      7.65 o 
   4  -3   5     1671.57     1634.54     39.05 o 
   5  -3   5     1505.02     1434.84     41.24 o 
   6  -3   5      252.10      236.73     13.05 o 
   7  -3   5        0.38        0.29      4.85 o 
   8  -3   5        3.67        5.04      6.32 o 
   9  -3   5       29.72       34.14     11.54 o 
  10  -3   5        0.03        1.07      7.70 o 
  11  -3   5        4.84       19.52     11.13 o 
 -11  -2   5        8.67       -4.32     11.63 o 
 -10  -2   5       17.35        6.57      8.79 o 
  -9  -2   5        9.74        8.47      7.98 o 
  -8  -2   5      431.98      525.56     28.22 o 
  -7  -2   5      593.63      658.11     29.30 o 
  -6  -2   5     1816.20     1892.71     52.23 o 
  -5  -2   5       64.39       53.16      6.48 o 
  -4  -2   5      205.10      191.39     12.86 o 
  -3  -2   5      936.12      799.89     21.53 o 
  -2  -2   5        0.94        5.85      4.05 o 
  -1  -2   5        8.23        1.20      2.75 o 
   0  -2   5       20.63       22.35      4.46 o 
   1  -2   5      160.78      150.66      9.00 o 
   2  -2   5      590.56      605.59     16.04 o 
   3  -2   5      262.86      325.06     12.16 o 
   4  -2   5     1089.10     1108.03     33.00 o 
   5  -2   5       47.68       56.31      6.85 o 
   6  -2   5      195.69      214.27     14.97 o 
   7  -2   5       33.70       29.07      6.39 o 
   8  -2   5       32.88       25.43      8.30 o 
   9  -2   5       14.05       19.82      7.97 o 
  10  -2   5       17.93        2.11      8.30 o 
  11  -2   5        1.20       10.31     10.27 o 
 -12  -1   5        5.75       21.48     14.04 o 
 -11  -1   5        8.20       11.52     11.44 o 
 -10  -1   5      135.84      122.90     15.40 o 
  -9  -1   5      139.63      149.53     16.32 o 
  -8  -1   5      320.58      334.62     17.92 o 
  -7  -1   5      538.98      513.97     20.28 o 
  -6  -1   5      418.68      427.52     19.01 o 
  -5  -1   5       47.06       41.23      6.21 o 
  -4  -1   5      607.46      580.64     19.32 o 
  -3  -1   5      626.85      677.19     21.61 o 
  -2  -1   5      260.65      251.50      9.64 o 
  -1  -1   5      342.22      305.99     11.03 o 
   0  -1   5      222.05      227.79      9.11 o 
   1  -1   5      471.02      448.85     18.82 o 
   2  -1   5       65.81       76.71      5.68 o 
   3  -1   5     1045.59     1090.36     23.49 o 
   4  -1   5      249.92      248.07     12.02 o 
   5  -1   5        1.48        9.47      4.93 o 
   6  -1   5      331.05      347.29     15.97 o 
   7  -1   5        4.47        9.51      5.46 o 
   8  -1   5        0.42       -5.03      5.85 o 
   9  -1   5        1.22        7.48      7.28 o 
  10  -1   5        0.05        5.93      7.78 o 
 -12   0   5       56.07       35.87     15.34 o 
 -11   0   5        5.82       12.15      8.72 o 
 -10   0   5        0.34       -1.06      6.85 o 
  -9   0   5       21.29       24.32      6.17 o 
  -8   0   5      306.25      304.18     19.42 o 
  -7   0   5        4.15       -1.05      3.99 o 
  -6   0   5      752.77      733.03     26.09 o 
  -5   0   5        0.93        0.90      3.25 o 
  -4   0   5       34.56       35.84      4.98 o 
  -3   0   5     5894.38     5670.30    135.16 o 
  -2   0   5        2.04       -0.22      2.92 o 
  -1   0   5      193.16      175.66     11.03 o 
   0   0   5       89.70       97.31      6.61 o 
   1   0   5      910.56      823.45     19.56 o 
   2   0   5      579.99      521.78     15.27 o 
   3   0   5      175.31      170.10      8.56 o 
   4   0   5      570.65      591.48     24.99 o 
   5   0   5      157.90      131.02      9.49 o 
   6   0   5     1253.11     1247.67     40.20 o 
   7   0   5       59.18       50.42      9.01 o 
   8   0   5       49.66       50.64      9.89 o 
   9   0   5       78.91       49.93     11.38 o 
  10   0   5       23.74       16.61      9.14 o 
 -13   1   5        5.77       -5.60     10.80 o 
 -12   1   5        5.14        1.55      9.31 o 
 -11   1   5       40.80       42.49      7.45 o 
 -10   1   5        2.90        2.77      4.48 o 
  -9   1   5        0.49       -1.14      4.95 o 
  -8   1   5        6.96        4.79      5.55 o 
  -7   1   5      301.99      283.45     14.47 o 
  -6   1   5      297.20      306.58     15.57 o 
  -5   1   5        3.79        6.52      4.89 o 
  -4   1   5      467.04      481.07     16.24 o 
  -3   1   5      296.30      330.26     15.61 o 
  -2   1   5      570.78      541.88     23.88 o 
  -1   1   5      424.31      388.07     18.35 o 
   0   1   5      883.08      926.74     21.28 o 
   1   1   5      342.36      296.61     10.98 o 
   2   1   5      389.03      401.46     12.63 o 
   3   1   5      136.50      139.99      7.97 o 
   4   1   5      297.19      313.37     14.80 o 
   5   1   5      212.01      256.04     16.34 o 
   6   1   5      288.65      299.85     18.59 o 
   7   1   5        3.78        0.47      6.49 o 
   8   1   5       74.74       74.88     11.72 o 
   9   1   5       13.66       13.91      8.64 o 
 -13   2   5       16.95       18.36     12.97 o 
 -12   2   5        6.39       -0.19      5.65 o 
 -11   2   5      126.63       99.07     16.96 o 
 -10   2   5        7.71        5.87      5.25 o 
  -9   2   5       27.24       40.20      6.70 o 
  -8   2   5        2.07        4.64      4.00 o 
  -7   2   5       35.37       32.82      5.05 o 
  -6   2   5      171.23      197.79      9.23 o 
  -5   2   5      409.00      380.19     13.82 o 
  -4   2   5     1870.55     2004.42     61.14 o 
  -3   2   5       66.63       70.43      8.03 o 
  -2   2   5       24.53       15.10      4.80 o 
  -1   2   5      574.84      493.20     14.00 o 
   0   2   5      172.06      193.82      9.69 o 
   1   2   5       35.45       19.86     10.17 o 
   2   2   5      477.01      515.23     24.41 o 
   3   2   5       13.51       17.34      4.35 o 
   4   2   5        2.90       -1.47      4.92 o 
   5   2   5       91.61       79.19     11.89 o 
   6   2   5       76.10       73.81     10.50 o 
   7   2   5       97.82      112.03     13.65 o 
   8   2   5        4.03       19.10     11.84 o 
   9   2   5        1.06        3.51      8.79 o 
 -13   3   5       71.00       82.09     18.95 o 
 -12   3   5       40.55       28.32     12.09 o 
 -11   3   5      207.73      202.57     15.70 o 
 -10   3   5       26.51       17.03      5.64 o 
  -9   3   5       19.57       18.69      5.10 o 
  -8   3   5      333.00      313.61     13.35 o 
  -7   3   5      132.23      119.05      9.49 o 
  -6   3   5        1.52       -0.91      2.84 o 
  -5   3   5      153.09      162.69      8.58 o 
  -4   3   5      120.04      114.21     10.51 o 
  -3   3   5       23.31       13.84      4.78 o 
  -2   3   5       44.32       65.76      5.99 o 
  -1   3   5       72.94       41.31     13.40 o 
   0   3   5      211.13      210.14     13.40 o 
   1   3   5      736.41      771.53     24.86 o 
   2   3   5        1.14       -2.92      3.98 o 
   3   3   5       33.33       15.44      8.89 o 
   4   3   5       60.81       50.68     10.40 o 
   5   3   5      151.53      132.72     15.43 o 
   6   3   5        1.43       14.26      7.01 o 
   7   3   5       44.11       41.24      9.94 o 
   8   3   5       48.34       47.47     11.03 o 
 -13   4   5       29.93       68.79     22.87 o 
 -12   4   5      104.77       84.92     13.75 o 
 -11   4   5      196.68      190.44     17.85 o 
 -10   4   5      237.68      250.68     19.72 o 
  -9   4   5      165.21      156.51     12.11 o 
  -8   4   5      111.23      113.32     20.54 o 
  -7   4   5      352.78      366.88     15.73 o 
  -6   4   5      114.17      108.84      8.31 o 
  -5   4   5       79.53      113.14      8.17 o 
  -4   4   5       91.24       97.55     12.92 o 
  -3   4   5      301.67      271.08     12.84 o 
  -2   4   5       11.50       11.47      4.37 o 
  -1   4   5      239.74      227.37     11.91 o 
   0   4   5      224.66      237.29     13.40 o 
   1   4   5      198.50      223.01     12.73 o 
   2   4   5        0.08        5.37      4.68 o 
   3   4   5       94.56       86.97     12.16 o 
   4   4   5      180.39      177.05     20.61 o 
   5   4   5       15.67        5.63      7.68 o 
   6   4   5        3.38       13.96      9.70 o 
   7   4   5       49.16       44.43     11.28 o 
 -14   5   5       78.81       54.19     18.08 o 
 -13   5   5       27.81       40.29     26.60 o 
 -12   5   5       83.97      116.21     27.93 o 
 -11   5   5       75.87       88.72     23.74 o 
 -10   5   5      111.55       87.65     22.79 o 
  -9   5   5      317.26      320.07     18.22 o 
  -8   5   5      141.86      139.05     12.01 o 
  -7   5   5     1040.71      989.37     34.85 o 
  -6   5   5        6.62        5.85      4.56 o 
  -5   5   5       25.62       14.83      5.08 o 
  -4   5   5       46.64       60.28     11.14 o 
  -3   5   5       46.41       43.62      6.82 o 
  -2   5   5        2.83        2.27      4.04 o 
  -1   5   5       35.97       35.91      6.68 o 
   0   5   5       13.86       10.92      5.27 o 
   1   5   5      109.06      128.15     10.76 o 
   2   5   5      148.51      151.72     15.44 o 
   3   5   5       28.75       20.57      8.97 o 
   4   5   5       62.61       66.86     14.58 o 
   5   5   5       41.04       36.46     10.59 o 
   6   5   5       43.69       70.26     18.13 o 
 -14   6   5       61.56       57.22     19.91 o 
 -13   6   5       30.53       27.13     22.89 o 
 -12   6   5      153.80      157.84     34.01 o 
 -11   6   5      140.45      135.09     31.20 o 
 -10   6   5       15.42       24.45     15.17 o 
  -9   6   5       73.39       68.49     20.34 o 
  -8   6   5       16.63       12.05      8.09 o 
  -7   6   5     2990.69     2988.26    111.49 o 
  -6   6   5      660.15      584.74     31.26 o 
  -5   6   5        7.26        5.75      5.17 o 
  -4   6   5        3.52        3.41      4.02 o 
  -3   6   5        3.03       13.70      5.10 o 
  -2   6   5      149.80      169.60     14.23 o 
  -1   6   5       21.05       20.99      6.34 o 
   0   6   5      100.78      109.90     10.76 o 
   1   6   5      174.44      200.59     20.46 o 
   2   6   5       44.71       47.14     10.55 o 
   3   6   5        9.53       24.50      9.68 o 
   4   6   5       34.32       22.38     10.88 o 
   5   6   5      238.34      256.20     30.54 o 
   6   6   5       17.47       38.27     17.04 o 
 -14   7   5       58.85       54.57     18.22 o 
 -13   7   5        3.39        3.16     17.50 o 
 -12   7   5      131.52      166.97     35.08 o 
 -11   7   5      244.73      204.49     36.26 o 
 -10   7   5       26.68        2.17     10.59 o 
  -9   7   5       47.70       33.30     16.12 o 
  -8   7   5      664.98      616.99     51.27 o 
  -7   7   5      490.10      464.03     28.32 o 
  -6   7   5        1.26        3.27      7.45 o 
  -5   7   5      692.91      726.63     30.13 o 
  -4   7   5        0.02        5.12      4.55 o 
  -3   7   5       18.19       10.87      7.49 o 
  -2   7   5      417.27      465.24     20.24 o 
  -1   7   5       14.44       11.22      8.30 o 
   0   7   5       57.76       53.49      8.89 o 
   1   7   5       67.47       73.98     10.26 o 
   2   7   5       49.85       53.09     18.37 o 
   3   7   5       18.77       19.56     13.31 o 
   4   7   5       31.34       37.19     16.21 o 
   5   7   5      118.14      157.64     26.35 o 
 -13   8   5       33.79       20.86     18.25 o 
 -12   8   5       31.89       15.84     16.98 o 
 -11   8   5       51.88       31.84     19.95 o 
 -10   8   5       12.97        6.24     13.23 o 
  -9   8   5      108.71       58.46     19.43 o 
  -8   8   5       12.59       15.11      9.17 o 
  -7   8   5       18.37       22.54      9.90 o 
  -6   8   5      149.98      142.79     16.22 o 
  -5   8   5      400.26      389.53     30.68 o 
  -4   8   5      143.28      146.98     30.85 o 
  -3   8   5       93.25       92.30     10.46 o 
  -2   8   5      261.65      278.73     17.06 o 
  -1   8   5       36.54       25.09      8.45 o 
   0   8   5        6.74       15.72      7.49 o 
   1   8   5       16.32       14.68      8.97 o 
   2   8   5       11.58       35.45     19.18 o 
   3   8   5       23.35       21.05     14.65 o 
 -13   9   5      159.26      164.56     25.68 o 
 -12   9   5       36.65       36.18     27.33 o 
 -11   9   5       17.29       30.01     13.03 o 
 -10   9   5       43.94       28.98     29.78 o 
  -9   9   5       45.61       44.76     16.39 o 
  -8   9   5        2.40        5.53      8.90 o 
  -7   9   5       18.29       21.83     10.03 o 
  -6   9   5      412.48      352.31     28.65 o 
  -5   9   5       23.03       57.26     11.24 o 
  -4   9   5        7.07        3.58      7.04 o 
  -3   9   5      308.56      298.76     22.13 o 
  -2   9   5        3.82        3.87      7.47 o 
  -1   9   5        0.27        9.65      6.83 o 
   0   9   5        0.02        5.61      8.19 o 
   1   9   5        2.86       10.86     18.58 o 
   2   9   5        1.30        1.08     13.55 o 
 -13  10   5      106.84      125.38     23.81 o 
 -12  10   5       74.54       75.15     18.67 o 
 -11  10   5       36.79       50.26     15.63 o 
 -10  10   5       21.26       11.76     11.31 o 
  -9  10   5        3.20       16.77     10.89 o 
  -8  10   5       53.54       52.38     14.79 o 
  -7  10   5        0.04       -7.12      7.53 o 
  -6  10   5      123.45      131.74     19.63 o 
  -5  10   5       93.42       74.59     17.26 o 
  -4  10   5       57.86       51.07     11.35 o 
  -3  10   5        8.80       13.83      8.95 o 
  -2  10   5        0.51        2.54      8.36 o 
  -1  10   5       12.40       15.57     13.06 o 
   0  10   5        0.85      -20.46     19.04 o 
   1  10   5        7.18        9.05     21.41 o 
 -12  11   5        0.15       -5.31     11.75 o 
 -11  11   5        0.01        4.38     11.93 o 
 -10  11   5        4.19       -6.60      9.08 o 
  -9  11   5       51.43       60.98     21.39 o 
  -8  11   5        5.00       22.48     22.18 o 
  -7  11   5       14.70        1.00     11.87 o 
  -6  11   5       28.99       20.13     11.08 o 
  -5  11   5      137.31      129.04     20.39 o 
  -4  11   5       36.81       22.99     12.08 o 
  -3  11   5       11.24        5.44      9.71 o 
  -2  11   5       34.13       58.09     18.51 o 
  -1  11   5       16.90       16.74     14.84 o 
 -11  12   5       23.27       46.62     16.42 o 
 -10  12   5      109.25      142.34     25.30 o 
  -9  12   5       86.46       65.18     17.92 o 
  -8  12   5       75.55       63.62     16.18 o 
  -7  12   5        5.73       11.77     11.79 o 
  -6  12   5        0.95       -0.18     11.13 o 
  -5  12   5       98.03      118.11     21.21 o 
  -4  12   5       23.69       29.78     21.69 o 
  -3  12   5        1.24       -6.28     17.50 o 
   1 -13   6      142.05      193.76     27.95 o 
   2 -13   6       88.88       98.26     22.03 o 
   3 -13   6       16.38       15.67     13.73 o 
   4 -13   6       46.84       19.53     11.58 o 
   5 -13   6       44.82       36.18     13.65 o 
   6 -13   6       21.23       24.22     12.09 o 
   7 -13   6       55.71       49.55     14.62 o 
   8 -13   6        7.48       -4.90     11.14 o 
  -1 -12   6        0.01        4.29     13.15 o 
   0 -12   6       16.05        6.39     12.16 o 
   1 -12   6       31.43       19.95     13.70 o 
   2 -12   6        9.45       19.31     10.51 o 
   3 -12   6      215.38      185.67     28.44 o 
   4 -12   6      161.72      126.33     22.51 o 
   5 -12   6       14.61       12.84     10.10 o 
   6 -12   6        4.38       19.95     11.68 o 
   7 -12   6       68.05       93.41     20.97 o 
   8 -12   6        7.59        5.50      8.64 o 
   9 -12   6       30.02        9.49     11.72 o 
  10 -12   6       36.29       27.47     14.19 o 
  -3 -11   6        1.87       14.93     12.48 o 
  -2 -11   6       18.26        8.60      9.94 o 
  -1 -11   6        3.85        5.05      9.46 o 
   0 -11   6       95.44       80.01     21.37 o 
   1 -11   6        0.84        2.58      7.07 o 
   2 -11   6        0.39        6.60     11.21 o 
   3 -11   6      254.87      249.05     22.34 o 
   4 -11   6       48.49       54.61     12.59 o 
   5 -11   6       45.95       35.24     11.49 o 
   6 -11   6      285.40      263.91     23.09 o 
   7 -11   6        7.25       13.29      8.58 o 
   8 -11   6       18.96       16.82      8.94 o 
   9 -11   6        1.83       12.29     10.31 o 
  10 -11   6        0.02        1.44     10.84 o 
  -4 -10   6       65.19       89.59     17.07 o 
  -3 -10   6       24.36       12.70     10.45 o 
  -2 -10   6       39.21       37.74     25.43 o 
  -1 -10   6        7.84       20.08     10.01 o 
   0 -10   6       52.79       34.37      8.65 o 
   1 -10   6       40.29       35.07      9.04 o 
   2 -10   6       59.62       67.93     13.73 o 
   3 -10   6      178.96      195.17     24.79 o 
   4 -10   6        0.03        5.54     14.12 o 
   5 -10   6      531.42      656.40     27.56 o 
   6 -10   6      916.38     1007.58     37.46 o 
   7 -10   6      177.97      164.42     15.77 o 
   8 -10   6       46.41       99.97     15.96 o 
   9 -10   6        2.64       12.13      9.93 o 
  10 -10   6        8.85       20.43     11.96 o 
  11 -10   6       25.82       -5.39      9.82 o 
  -5  -9   6       16.58       32.71     20.23 o 
  -4  -9   6       13.32       21.87     10.51 o 
  -3  -9   6        1.11        1.20      7.38 o 
  -2  -9   6        7.74        5.80      7.98 o 
  -1  -9   6      183.18      154.08     14.28 o 
   0  -9   6       35.59       27.77      7.42 o 
   1  -9   6       41.99       40.04      8.44 o 
   2  -9   6       76.12       72.46     10.22 o 
   3  -9   6       44.62       63.70      9.31 o 
   4  -9   6        6.49        6.36      8.58 o 
   5  -9   6      178.72      226.43     18.44 o 
   6  -9   6       35.93       21.37     12.31 o 
   7  -9   6      191.44      223.48     17.11 o 
   8  -9   6       42.57       41.30     11.50 o 
   9  -9   6       14.51       15.43      9.93 o 
  10  -9   6       29.36       31.00     18.61 o 
  11  -9   6        2.97        8.79     10.15 o 
  -6  -8   6       13.86       11.65      9.96 o 
  -5  -8   6       11.03       23.02      9.93 o 
  -4  -8   6        7.07       12.45      9.50 o 
  -3  -8   6       33.43       24.34     12.99 o 
  -2  -8   6      336.79      244.42     16.45 o 
  -1  -8   6       48.47       58.87      9.62 o 
   0  -8   6       62.60       62.17      9.20 o 
   1  -8   6        1.26        3.79      5.99 o 
   2  -8   6        9.53       20.61      7.07 o 
   3  -8   6       43.75       35.39      7.00 o 
   4  -8   6      499.95      518.10     30.37 o 
   5  -8   6      213.96      254.27     26.33 o 
   6  -8   6       29.00       26.25      6.72 o 
   7  -8   6      119.08      132.75     16.02 o 
   8  -8   6        0.61        7.08      8.27 o 
   9  -8   6       14.05       15.33     11.19 o 
  10  -8   6       27.42       24.33     10.66 o 
  11  -8   6        0.21       -1.00      9.47 o 
  -7  -7   6       20.76       26.94     11.51 o 
  -6  -7   6       24.71       40.53     12.24 o 
  -5  -7   6        0.35       -0.05      6.41 o 
  -4  -7   6      123.49      107.35     15.07 o 
  -3  -7   6       95.05       75.27      9.72 o 
  -2  -7   6      265.76      213.90     14.86 o 
  -1  -7   6       34.17       29.03      6.83 o 
   0  -7   6      238.58      190.02     14.56 o 
   1  -7   6      275.96      277.73     13.15 o 
   2  -7   6        0.63        3.16      4.63 o 
   3  -7   6        1.87       11.66      5.09 o 
   4  -7   6      240.73      249.81     24.39 o 
   5  -7   6       78.19       64.10      8.43 o 
   6  -7   6        1.33       13.26      5.69 o 
   7  -7   6       73.16       84.50     13.27 o 
   8  -7   6       41.03       35.28      9.99 o 
   9  -7   6       17.50       25.40     13.81 o 
  10  -7   6      167.59      143.88     18.92 o 
  11  -7   6        1.41       -1.55      9.14 o 
  -8  -6   6        0.24       -1.40      9.55 o 
  -7  -6   6       45.30       27.62     13.33 o 
  -6  -6   6       69.86       78.28     13.58 o 
  -5  -6   6       38.17       34.98      9.46 o 
  -4  -6   6       35.41       22.89      8.08 o 
  -3  -6   6      113.10       86.66      9.93 o 
  -2  -6   6       50.35       49.88      8.93 o 
  -1  -6   6        0.25        2.11      4.51 o 
   0  -6   6       12.64        9.04      4.49 o 
   1  -6   6      116.48      138.37      9.71 o 
   2  -6   6        0.59        3.22      4.07 o 
   3  -6   6        0.44       -4.31      4.11 o 
   4  -6   6      132.80      143.34      9.88 o 
   5  -6   6      185.29      190.01     13.88 o 
   6  -6   6       80.34       82.60     10.92 o 
   7  -6   6      102.79      100.42     12.07 o 
   8  -6   6        5.63       -1.79      7.13 o 
   9  -6   6       13.09       22.36      9.46 o 
  10  -6   6        4.31        8.81      9.89 o 
  11  -6   6       33.52       24.15     10.86 o 
  -9  -5   6       60.81       80.82     15.97 o 
  -8  -5   6        1.52        1.58      8.87 o 
  -7  -5   6       27.55       39.03     11.05 o 
  -6  -5   6      117.80       98.25     14.28 o 
  -5  -5   6      159.88      193.62     24.05 o 
  -4  -5   6      439.23      422.25     24.12 o 
  -3  -5   6      118.25      118.34     10.52 o 
  -2  -5   6       45.26       42.59      7.07 o 
  -1  -5   6      230.60      239.36     11.00 o 
   0  -5   6       15.22       24.34      4.72 o 
   1  -5   6      144.85      154.20      9.42 o 
   2  -5   6     3161.98     2990.87     67.89 o 
   3  -5   6        5.93        4.33      6.21 o 
   4  -5   6      161.06      141.93      9.42 o 
   5  -5   6      213.10      208.62     11.29 o 
   6  -5   6       21.86       13.29      5.72 o 
   7  -5   6       73.77       75.98     10.34 o 
   8  -5   6       44.57       59.14     10.84 o 
   9  -5   6       21.43       22.68      9.57 o 
  10  -5   6        1.32       13.24      9.27 o 
  11  -5   6        7.18       13.36     11.66 o 
 -10  -4   6       19.84       13.44     10.96 o 
  -9  -4   6        0.20        8.73      9.13 o 
  -8  -4   6        0.24        0.95      8.07 o 
  -7  -4   6       23.66       32.76      9.71 o 
  -6  -4   6      593.02      634.97     29.93 o 
  -5  -4   6      118.10       80.51     17.37 o 
  -4  -4   6      342.11      312.10     28.87 o 
  -3  -4   6      536.10      491.94     17.53 o 
  -2  -4   6      353.67      338.22     12.82 o 
  -1  -4   6        6.34        4.90      3.18 o 
   0  -4   6       26.13       16.86      3.99 o 
   1  -4   6      113.11      106.13      7.79 o 
   2  -4   6      182.57      170.87      9.60 o 
   3  -4   6        9.62       22.93      5.93 o 
   4  -4   6       19.17        9.62      4.48 o 
   5  -4   6      267.58      304.54     16.18 o 
   6  -4   6       55.97       55.52      9.23 o 
   7  -4   6       21.75       25.58      7.40 o 
   8  -4   6       21.71       30.31     11.96 o 
   9  -4   6       21.46       30.21     10.08 o 
  10  -4   6        2.46        1.14     10.94 o 
  11  -4   6        0.64       12.27     12.25 o 
 -10  -3   6       25.18       42.62     12.89 o 
  -9  -3   6       16.34       22.32     14.78 o 
  -8  -3   6        0.45       12.68      7.45 o 
  -7  -3   6      413.38      461.76     26.64 o 
  -6  -3   6      467.98      451.06     24.31 o 
  -5  -3   6        3.86        0.29      5.24 o 
  -4  -3   6        2.48        3.96      4.14 o 
  -3  -3   6      851.09      800.12     35.89 o 
  -2  -3   6       10.54        6.19      3.22 o 
  -1  -3   6       50.05       75.90      6.44 o 
   0  -3   6       77.35       82.03      6.62 o 
   1  -3   6       92.37      106.69      8.24 o 
   2  -3   6      175.15      177.51     14.14 o 
   3  -3   6       39.86       41.13     10.33 o 
   4  -3   6       72.80       76.79      6.66 o 
   5  -3   6      143.06      129.60     11.15 o 
   6  -3   6       85.23       89.72     13.78 o 
   7  -3   6       34.76       29.01      7.56 o 
   8  -3   6        0.87        3.96      6.28 o 
   9  -3   6        5.47        7.17     13.92 o 
  10  -3   6       17.46       11.42     13.45 o 
  11  -3   6       17.69       30.04     15.62 o 
 -11  -2   6        3.20        7.09      9.64 o 
 -10  -2   6       37.70       28.82     11.66 o 
  -9  -2   6       99.59      114.39     15.99 o 
  -8  -2   6      393.43      427.05     26.02 o 
  -7  -2   6       71.23       87.06     11.97 o 
  -6  -2   6     2844.74     2769.11     87.87 o 
  -5  -2   6      990.84      878.19     27.92 o 
  -4  -2   6        1.53        6.68      3.81 o 
  -3  -2   6      344.47      333.76     15.07 o 
  -2  -2   6       50.80       63.71      6.31 o 
  -1  -2   6       12.22        6.62      3.87 o 
   0  -2   6        9.59       17.63      4.13 o 
   1  -2   6        9.56        5.83      3.36 o 
   2  -2   6      210.57      208.12     10.73 o 
   3  -2   6      404.87      398.10     13.66 o 
   4  -2   6      155.96      131.84     13.65 o 
   5  -2   6       93.87       71.49      9.59 o 
   6  -2   6     5588.77     5744.23    127.80 o 
   7  -2   6      237.20      287.23     16.01 o 
   8  -2   6       29.09       20.58      7.76 o 
   9  -2   6       60.65       69.82     12.12 o 
  10  -2   6        5.89        2.84     11.33 o 
 -12  -1   6       57.48       47.59     17.13 o 
 -11  -1   6        0.26       -2.90      8.01 o 
 -10  -1   6       22.20       29.96     10.15 o 
  -9  -1   6      278.55      321.81     62.31 o 
  -8  -1   6      119.53      114.43     20.89 o 
  -7  -1   6      280.04      290.75     32.92 o 
  -6  -1   6      246.02      249.88     13.76 o 
  -5  -1   6      151.47      135.86     11.16 o 
  -4  -1   6      344.09      360.45     14.79 o 
  -3  -1   6      117.88      131.29      8.42 o 
  -2  -1   6       19.85       22.39      3.87 o 
  -1  -1   6       10.40        4.08      2.91 o 
   0  -1   6       41.26       41.15      4.89 o 
   1  -1   6       23.71       21.40      4.08 o 
   2  -1   6      333.68      340.56     12.27 o 
   3  -1   6      177.71      177.31      8.64 o 
   4  -1   6      505.13      478.92     17.23 o 
   5  -1   6        2.89        7.39      4.97 o 
   6  -1   6       11.55       19.29      5.83 o 
   7  -1   6       26.94       12.61      8.67 o 
   8  -1   6        0.37        2.56      7.01 o 
   9  -1   6       17.76       20.96      8.76 o 
  10  -1   6        2.14       16.93      9.71 o 
 -12   0   6       17.11       22.25     11.48 o 
 -11   0   6       60.27       64.86     13.18 o 
 -10   0   6        3.14        8.91      7.16 o 
  -9   0   6       46.54       33.44      7.72 o 
  -8   0   6      133.15      181.82     14.12 o 
  -7   0   6       22.54       21.74      6.00 o 
  -6   0   6       28.13       28.03      5.86 o 
  -5   0   6       89.86      115.76     10.81 o 
  -4   0   6      375.82      394.21     17.55 o 
  -3   0   6      199.28      183.56      9.27 o 
  -2   0   6        3.39        4.16      5.50 o 
  -1   0   6       89.72       99.08      6.55 o 
   0   0   6      105.40      126.17      7.35 o 
   1   0   6      103.43      129.31      7.61 o 
   2   0   6      726.99      762.45     18.16 o 
   3   0   6        5.28        4.56      3.86 o 
   4   0   6        3.53        6.22      4.35 o 
   5   0   6      942.33     1012.99     29.73 o 
   6   0   6      224.59      230.02     16.77 o 
   7   0   6        1.16        1.53      5.80 o 
   8   0   6       14.01       12.17     10.03 o 
   9   0   6       17.03       23.54      9.36 o 
 -12   1   6        0.55       -3.54     10.32 o 
 -11   1   6        0.48        4.48      5.89 o 
 -10   1   6       63.56       64.70     15.34 o 
  -9   1   6       14.56       17.36      8.10 o 
  -8   1   6        3.69        7.21      4.91 o 
  -7   1   6       79.29       80.00      8.65 o 
  -6   1   6       44.26       47.56      9.60 o 
  -5   1   6      660.43      686.54     22.34 o 
  -4   1   6        0.75        4.37      3.42 o 
  -3   1   6      297.04      302.98     16.29 o 
  -2   1   6     2373.54     2315.55     69.33 o 
  -1   1   6     2327.40     2206.00     56.56 o 
   0   1   6      228.50      211.62      9.36 o 
   1   1   6       33.74       19.45      4.20 o 
   2   1   6      111.46      114.92      7.55 o 
   3   1   6       21.82       21.21      5.71 o 
   4   1   6        0.60       -1.24      5.30 o 
   5   1   6      224.55      236.94     24.96 o 
   6   1   6        1.66        7.47      6.41 o 
   7   1   6        3.79       -2.93      6.34 o 
   8   1   6       14.59        2.52      7.57 o 
   9   1   6       10.82       16.24      9.59 o 
 -12   2   6       83.41       77.49     11.79 o 
 -11   2   6       18.77       26.38      9.64 o 
 -10   2   6      334.82      374.93     24.62 o 
  -9   2   6        8.03        0.34      4.47 o 
  -8   2   6       31.37       50.47      8.24 o 
  -7   2   6      244.06      245.48     13.58 o 
  -6   2   6      156.46      170.78      8.56 o 
  -5   2   6     1029.81      939.22     34.36 o 
  -4   2   6      815.74      827.93     30.78 o 
  -3   2   6       69.49       72.97      8.98 o 
  -2   2   6       64.54       83.69      9.16 o 
  -1   2   6        4.86        3.07      2.56 o 
   0   2   6       62.91       69.02     11.27 o 
   1   2   6        0.00        3.12      6.72 o 
   2   2   6        1.04        0.17      2.89 o 
   3   2   6        0.10        2.29      4.17 o 
   4   2   6      113.31      122.78     14.57 o 
   5   2   6        4.40       -4.21      5.10 o 
   6   2   6       43.21       35.19     12.47 o 
   7   2   6        8.03       11.61      7.80 o 
   8   2   6       25.16       28.71     10.05 o 
 -13   3   6       31.85        4.88     10.43 o 
 -12   3   6       45.98       60.52     14.24 o 
 -11   3   6      101.21       99.54     14.48 o 
 -10   3   6        0.14       -1.26      6.71 o 
  -9   3   6      132.02      134.77     29.66 o 
  -8   3   6       52.87       41.88     11.59 o 
  -7   3   6      297.26      355.27     20.43 o 
  -6   3   6        5.99        2.50      5.15 o 
  -5   3   6        9.00       10.47      5.05 o 
  -4   3   6      400.93      459.38     20.89 o 
  -3   3   6      127.18      133.33     12.16 o 
  -2   3   6      324.09      292.96     28.71 o 
  -1   3   6       27.49       32.28      4.86 o 
   0   3   6       65.66       61.30      8.68 o 
   1   3   6      323.91      306.25     14.51 o 
   2   3   6      196.03      201.61     16.15 o 
   3   3   6       94.84       86.30     12.37 o 
   4   3   6       21.45       12.60      6.66 o 
   5   3   6        6.98       23.15      7.63 o 
   6   3   6       24.18       10.96      7.47 o 
   7   3   6       19.32       28.74     16.12 o 
 -13   4   6        6.85       -5.06      8.26 o 
 -12   4   6      205.31      229.50     25.86 o 
 -11   4   6      141.20      137.98     27.16 o 
 -10   4   6       23.49       32.89      9.15 o 
  -9   4   6       57.00       42.45     12.40 o 
  -8   4   6       24.48       20.35      7.68 o 
  -7   4   6      103.31      102.65     24.66 o 
  -6   4   6       17.59        4.00      7.69 o 
  -5   4   6      170.45      164.10     16.40 o 
  -4   4   6       54.18       61.77     13.41 o 
  -3   4   6       78.65       79.54     12.87 o 
  -2   4   6      226.22      245.35     13.47 o 
  -1   4   6       18.96       25.41      6.30 o 
   0   4   6      207.70      235.41     19.44 o 
   1   4   6        7.41       14.78      5.33 o 
   2   4   6      202.55      260.98     19.00 o 
   3   4   6       80.15       76.98     12.11 o 
   4   4   6        0.26       11.11      7.87 o 
   5   4   6        0.48        9.64      8.64 o 
   6   4   6        1.69        6.50      7.80 o 
   7   4   6        1.26        4.43      8.32 o 
 -13   5   6        4.45      -11.57     14.61 o 
 -12   5   6      132.10      188.02     35.83 o 
 -11   5   6        2.73        3.48     13.23 o 
 -10   5   6      148.08      143.04     19.93 o 
  -9   5   6       82.79      132.18     14.43 o 
  -8   5   6      384.96      383.32     27.56 o 
  -7   5   6      136.83      151.26     17.28 o 
  -6   5   6      200.87      201.37     32.71 o 
  -5   5   6      472.95      480.76     28.97 o 
  -4   5   6      454.18      446.48     26.88 o 
  -3   5   6       36.04       27.63      9.86 o 
  -2   5   6      417.26      438.98     17.97 o 
  -1   5   6       32.77       22.06      6.12 o 
   0   5   6       63.69       81.35     14.45 o 
   1   5   6      344.90      406.86     18.97 o 
   2   5   6        6.27       11.16      8.42 o 
   3   5   6       31.27       31.70     13.83 o 
   4   5   6       50.95       43.30     10.99 o 
   5   5   6       29.17       32.96     11.52 o 
   6   5   6        2.61        5.55     10.15 o 
 -13   6   6       66.24       58.97     23.98 o 
 -12   6   6        0.44       -2.96     13.67 o 
 -11   6   6      108.97      107.52     27.10 o 
 -10   6   6       35.14       34.21     17.38 o 
  -9   6   6       11.09       11.81     12.09 o 
  -8   6   6       18.17       28.20     10.30 o 
  -7   6   6      209.12      207.58     20.32 o 
  -6   6   6      584.40      497.54     58.56 o 
  -5   6   6     1201.25     1184.24     76.51 o 
  -4   6   6       91.46       67.10     13.29 o 
  -3   6   6      115.00       99.19     17.84 o 
  -2   6   6      432.32      465.42     24.50 o 
  -1   6   6       47.89       40.46      8.62 o 
   0   6   6       61.07       73.68     17.23 o 
   1   6   6       49.23       65.58     12.77 o 
   2   6   6       40.11       31.02     10.07 o 
   3   6   6        0.46        6.44      8.31 o 
   4   6   6        0.09       11.75     10.34 o 
   5   6   6       85.42       88.95     22.59 o 
 -13   7   6      208.89      310.59     47.76 o 
 -12   7   6        1.46      -12.64     14.58 o 
 -11   7   6       97.44      110.40     28.80 o 
 -10   7   6      140.17      177.27     33.10 o 
  -9   7   6       57.73       66.20     20.66 o 
  -8   7   6       26.95       -2.76     10.23 o 
  -7   7   6       87.06       73.66     13.51 o 
  -6   7   6      261.25      299.24     70.45 o 
  -5   7   6      984.01      865.46     43.62 o 
  -4   7   6       37.33       39.91     10.83 o 
  -3   7   6       40.42       39.18      9.07 o 
  -2   7   6        8.30       35.40      9.40 o 
  -1   7   6       70.93      119.23     20.15 o 
   0   7   6       42.93       46.84      8.69 o 
   1   7   6        7.26        9.78      8.35 o 
   2   7   6        0.51        1.43      8.65 o 
   3   7   6       42.65       47.00     12.27 o 
   4   7   6       73.59       49.02     23.27 o 
 -13   8   6      163.31      189.52     39.26 o 
 -12   8   6       73.46       50.72     23.11 o 
 -11   8   6      113.50      125.96     29.82 o 
 -10   8   6       77.99       40.09     20.22 o 
  -9   8   6      110.23      134.61     30.06 o 
  -8   8   6        4.82        9.32     13.23 o 
  -7   8   6       11.01       21.32     10.59 o 
  -6   8   6        7.56       14.25      7.71 o 
  -5   8   6        0.93       -4.00      5.67 o 
  -4   8   6      335.08      341.79     37.48 o 
  -3   8   6        0.18       11.25      7.39 o 
  -2   8   6       11.01       15.99      8.95 o 
  -1   8   6       48.45       28.83     10.02 o 
   0   8   6        7.76       12.06     11.28 o 
   1   8   6       19.76       12.36     12.14 o 
   2   8   6        0.81       61.38     28.52 o 
   3   8   6       39.07       33.73     26.07 o 
 -13   9   6       72.16       78.69     20.21 o 
 -12   9   6       65.79       54.52     16.84 o 
 -11   9   6        0.91        2.25     11.06 o 
 -10   9   6       40.37       27.87     19.20 o 
  -9   9   6        0.31        2.02      9.08 o 
  -8   9   6       19.59       14.90     11.13 o 
  -7   9   6        0.01      -10.51      8.29 o 
  -6   9   6        0.99       13.78      8.27 o 
  -5   9   6      116.09       77.17     12.52 o 
  -4   9   6        0.20       10.50      8.22 o 
  -3   9   6       60.37       50.65     11.87 o 
  -2   9   6      130.84      158.56     17.83 o 
  -1   9   6      192.15      193.65     19.47 o 
   0   9   6       71.13       74.24     18.14 o 
   1   9   6        3.54       63.08     27.18 o 
 -12  10   6       27.83       14.26     19.55 o 
 -11  10   6        0.07        0.69     10.98 o 
 -10  10   6       58.20      113.10     27.59 o 
  -9  10   6       41.75       53.97     21.39 o 
  -8  10   6       38.09       25.14     12.25 o 
  -7  10   6        0.06       -7.68     11.65 o 
  -6  10   6       15.28        7.10     11.12 o 
  -5  10   6       67.20       63.32     15.94 o 
  -4  10   6       13.76       10.84      9.03 o 
  -3  10   6        5.78       12.12      9.22 o 
  -2  10   6       50.39       52.25     12.82 o 
  -1  10   6       33.12       30.69     26.15 o 
   0  10   6        2.40       -4.74     23.38 o 
 -11  11   6        9.75       10.09     12.41 o 
 -10  11   6      142.72      265.78     34.78 o 
  -9  11   6       14.11        7.51     11.35 o 
  -8  11   6        3.25        3.31     10.79 o 
  -7  11   6        0.04       -6.81     10.21 o 
  -6  11   6        0.41        5.44     11.39 o 
  -5  11   6       72.60       56.97     15.99 o 
  -4  11   6       22.55       24.96     14.85 o 
  -3  11   6        6.47       14.58     10.88 o 
  -2  11   6       19.21        5.75     14.42 o 
  -9  12   6        0.16       -2.28     11.59 o 
  -8  12   6       98.57       59.68     17.94 o 
  -7  12   6       42.95       34.46     15.23 o 
  -6  12   6        1.74       10.12     13.59 o 
  -5  12   6        4.77       -8.60     11.27 o 
   2 -13   7       29.04       29.72     20.01 o 
   3 -13   7        6.24       16.73     11.57 o 
   4 -13   7       30.85       49.10     13.88 o 
   5 -13   7       32.09       32.39     12.01 o 
   6 -13   7       48.78       23.86     12.69 o 
   7 -13   7       79.28      128.58     18.96 o 
  -1 -12   7       53.10       36.46     13.61 o 
   0 -12   7        6.37       -1.62     11.20 o 
   1 -12   7       24.94       60.22     36.79 o 
   2 -12   7       12.36       29.94     11.87 o 
   3 -12   7       56.88       36.53     12.28 o 
   4 -12   7        2.50        7.98      9.79 o 
   5 -12   7      276.83      265.52     25.30 o 
   6 -12   7       49.40       49.09     13.25 o 
   7 -12   7       34.48       40.37     13.26 o 
   8 -12   7       91.72       66.16     26.13 o 
   9 -12   7        0.89        2.71     11.10 o 
  -2 -11   7        0.01       -1.11      9.49 o 
  -1 -11   7        0.44       -2.27      9.73 o 
   0 -11   7        0.04        8.80     12.70 o 
   1 -11   7       10.66       18.36      9.21 o 
   2 -11   7       22.68       14.98      9.63 o 
   3 -11   7       28.90       20.81     10.08 o 
   4 -11   7       60.46       66.66     13.17 o 
   5 -11   7      304.97      279.00     24.04 o 
   6 -11   7      104.83      109.90     16.35 o 
   7 -11   7      223.91      229.92     18.87 o 
   8 -11   7       37.87       58.00     14.05 o 
   9 -11   7        8.45       16.76     19.02 o 
  -4 -10   7      132.42      218.71     24.22 o 
  -3 -10   7       33.66       26.43     16.08 o 
  -2 -10   7        7.05       -1.45      7.93 o 
  -1 -10   7      102.68      106.55     15.68 o 
   0 -10   7       35.26       33.80      9.28 o 
   1 -10   7        1.75        8.01      7.08 o 
   2 -10   7       57.01       65.50     16.78 o 
   3 -10   7       16.26       23.11     11.26 o 
   4 -10   7      125.05      115.32     15.61 o 
   5 -10   7      246.85      212.85     23.73 o 
   6 -10   7       11.27       27.78      9.72 o 
   7 -10   7      195.55      157.84     17.28 o 
   8 -10   7      115.65      120.09     16.95 o 
   9 -10   7        0.19        0.34      8.99 o 
  10 -10   7        0.04       16.69     10.25 o 
  -5  -9   7       33.10       20.14     10.93 o 
  -4  -9   7       50.67       46.88     17.18 o 
  -3  -9   7       19.22        7.27      8.88 o 
  -2  -9   7       54.18       20.66      9.29 o 
  -1  -9   7       25.61       26.45      8.58 o 
   0  -9   7      126.31       98.86     11.83 o 
   1  -9   7       43.89       29.38      8.46 o 
   2  -9   7        1.55        9.00      7.12 o 
   3  -9   7        0.18        1.07      7.05 o 
   4  -9   7       87.53      109.61     12.44 o 
   5  -9   7       19.84       20.93      7.75 o 
   6  -9   7        6.51        7.65      7.01 o 
   7  -9   7      404.01      482.93     40.53 o 
   8  -9   7       29.43       40.79     11.80 o 
   9  -9   7       49.65       37.27     18.20 o 
  10  -9   7      103.70      120.09     18.47 o 
  -6  -8   7       23.85        8.93     12.66 o 
  -5  -8   7       14.16        8.47      9.49 o 
  -4  -8   7        0.20        9.18      8.19 o 
  -3  -8   7       88.54       61.82     18.15 o 
  -2  -8   7        0.11        7.59      6.35 o 
  -1  -8   7       34.47       21.34      7.55 o 
   0  -8   7       32.62       35.70      7.88 o 
   1  -8   7      182.82      205.11     17.27 o 
   2  -8   7      114.84      119.87     20.26 o 
   3  -8   7        3.65       10.04      5.63 o 
   4  -8   7       78.14      118.92     12.50 o 
   5  -8   7       37.75       39.37      8.35 o 
   6  -8   7        0.11        4.51      6.19 o 
   7  -8   7       13.98       17.56      9.74 o 
   8  -8   7       18.11       17.09      9.27 o 
   9  -8   7       59.97       23.93      9.98 o 
  10  -8   7        6.30        8.60     10.38 o 
  11  -8   7       61.43       46.26     13.38 o 
  -7  -7   7        7.50       -3.94      9.86 o 
  -6  -7   7       69.02       40.44     11.80 o 
  -5  -7   7      142.14      139.11     25.60 o 
  -4  -7   7        3.90       -3.20      6.21 o 
  -3  -7   7       27.38       25.04      7.17 o 
  -2  -7   7      157.05      130.62     12.46 o 
  -1  -7   7       50.53       37.77      8.32 o 
   0  -7   7       41.72       21.10      6.95 o 
   1  -7   7      198.02      190.98     14.17 o 
   2  -7   7      579.46      653.49     26.59 o 
   3  -7   7       35.68       28.55      7.77 o 
   4  -7   7      130.84      160.47     11.47 o 
   5  -7   7      174.07      179.26     17.76 o 
   6  -7   7       18.73       16.29      8.54 o 
   7  -7   7      107.33      134.39     21.49 o 
   8  -7   7        7.08       -6.97      7.00 o 
   9  -7   7       35.27       19.71      9.61 o 
  10  -7   7       39.16       32.86     11.33 o 
  11  -7   7       61.98       54.51     13.78 o 
  -8  -6   7        6.19        9.27     10.63 o 
  -7  -6   7        3.12       13.70      9.51 o 
  -6  -6   7      241.73      225.18     34.13 o 
  -5  -6   7       54.94       32.95     13.00 o 
  -4  -6   7        0.46        7.69      6.88 o 
  -3  -6   7        1.09        8.31      5.60 o 
  -2  -6   7      544.25      445.75     20.99 o 
  -1  -6   7      270.83      260.72     16.19 o 
   0  -6   7        3.17        6.71      4.31 o 
   1  -6   7      130.85      138.53     12.82 o 
   2  -6   7        7.48        4.09      4.59 o 
   3  -6   7        0.27        3.98      4.44 o 
   4  -6   7       50.00       47.35      7.12 o 
   5  -6   7      107.07      105.07      9.09 o 
   6  -6   7       46.18       32.67     16.90 o 
   7  -6   7        5.45        6.39      7.22 o 
   8  -6   7        2.58       14.65      8.51 o 
   9  -6   7        9.45       14.36     10.00 o 
  10  -6   7        4.81       -2.03      8.61 o 
  11  -6   7        7.75       -3.06      9.25 o 
  -9  -5   7      198.82      237.73     24.74 o 
  -8  -5   7      108.73      151.49     19.43 o 
  -7  -5   7        7.01       13.21      8.48 o 
  -6  -5   7      234.63      258.18     21.35 o 
  -5  -5   7       22.70       21.44      8.22 o 
  -4  -5   7      189.05      190.27     16.75 o 
  -3  -5   7      238.32      281.27     17.92 o 
  -2  -5   7       22.84       21.50      5.98 o 
  -1  -5   7      178.89      182.40     10.34 o 
   0  -5   7       22.30       15.82      6.22 o 
   1  -5   7       56.07       78.52      7.79 o 
   2  -5   7       95.78       89.26      8.31 o 
   3  -5   7      553.94      512.42     17.85 o 
   4  -5   7      113.91      103.67      8.65 o 
   5  -5   7        8.00        7.31      6.93 o 
   6  -5   7      437.72      415.86     20.52 o 
   7  -5   7       25.93       20.97      8.60 o 
   8  -5   7       17.30        9.06      8.71 o 
   9  -5   7        2.59       10.43      8.82 o 
  10  -5   7        0.18       12.06      9.68 o 
 -10  -4   7       56.54       50.60     14.33 o 
  -9  -4   7       36.24       17.81     14.58 o 
  -8  -4   7        0.02        1.46      7.64 o 
  -7  -4   7        0.14        1.90      6.71 o 
  -6  -4   7      322.99      330.37     22.57 o 
  -5  -4   7      844.78      915.04     42.03 o 
  -4  -4   7      208.16      195.94     15.85 o 
  -3  -4   7      198.00      185.73     15.04 o 
  -2  -4   7       20.71       18.65      6.64 o 
  -1  -4   7      346.71      346.38     15.54 o 
   0  -4   7        3.97        2.50      3.30 o 
   1  -4   7      338.34      333.47     15.94 o 
   2  -4   7        1.07        2.47      4.11 o 
   3  -4   7      929.75      890.06     25.53 o 
   4  -4   7      577.84      520.82     17.78 o 
   5  -4   7        1.84        4.32      6.49 o 
   6  -4   7     1271.38     1347.15     49.54 o 
   7  -4   7      154.90      141.91     13.52 o 
   8  -4   7       16.91        8.83      7.65 o 
   9  -4   7       11.94       19.88     12.00 o 
  10  -4   7        6.64        4.95     11.46 o 
 -10  -3   7        4.74       17.48     10.55 o 
  -9  -3   7       50.69       65.55     17.22 o 
  -8  -3   7        3.00        8.81      7.72 o 
  -7  -3   7        1.97       -5.05      6.08 o 
  -6  -3   7       20.52       23.89      7.83 o 
  -5  -3   7      878.59      861.77     34.73 o 
  -4  -3   7      319.79      317.87     15.15 o 
  -3  -3   7       47.54       36.60      5.39 o 
  -2  -3   7       10.66       13.98      3.82 o 
  -1  -3   7       24.77       18.18      4.39 o 
   0  -3   7       82.36       70.88      8.36 o 
   1  -3   7       28.75       33.93      5.41 o 
   2  -3   7      281.76      309.66     14.34 o 
   3  -3   7       61.31       72.37      7.06 o 
   4  -3   7      169.20      170.93     14.08 o 
   5  -3   7       45.25       35.24      7.49 o 
   6  -3   7        7.95        7.43      6.24 o 
   7  -3   7        0.42       -5.68      5.59 o 
   8  -3   7        7.18       17.17      7.73 o 
   9  -3   7       63.78       61.77     20.03 o 
  10  -3   7       15.57       12.20     13.06 o 
 -11  -2   7       31.45       23.88     14.37 o 
 -10  -2   7        8.53       12.99      9.97 o 
  -9  -2   7      114.64       93.22     18.10 o 
  -8  -2   7      165.58      148.04     16.43 o 
  -7  -2   7       55.21       69.92     11.53 o 
  -6  -2   7       21.59       12.46      7.67 o 
  -5  -2   7     2484.70     2434.46     64.67 o 
  -4  -2   7        0.46        6.65      4.15 o 
  -3  -2   7      215.54      265.39     11.98 o 
  -2  -2   7      446.94      419.11     14.62 o 
  -1  -2   7        5.78       26.62      4.46 o 
   0  -2   7       16.75        8.59      6.35 o 
   1  -2   7      150.63      134.46      9.35 o 
   2  -2   7      260.25      241.73     11.38 o 
   3  -2   7      145.46      110.69      7.84 o 
   4  -2   7       50.28       60.59      8.48 o 
   5  -2   7     1054.46     1063.32     34.86 o 
   6  -2   7      206.15      232.89     18.89 o 
   7  -2   7       84.20       87.20     16.82 o 
   8  -2   7      220.55      217.21     19.02 o 
   9  -2   7        4.55       -5.74      7.88 o 
 -11  -1   7       29.46       21.96     20.15 o 
 -10  -1   7       52.83       47.49     11.58 o 
  -9  -1   7      135.86      163.31     26.46 o 
  -8  -1   7       64.72       84.03     12.35 o 
  -7  -1   7        0.24        2.19      4.82 o 
  -6  -1   7      380.65      430.36     31.93 o 
  -5  -1   7      200.46      218.60     12.70 o 
  -4  -1   7      257.62      236.69     12.62 o 
  -3  -1   7       89.90       90.41      9.56 o 
  -2  -1   7      166.32      169.13     10.89 o 
  -1  -1   7      845.85      806.60     22.54 o 
   0  -1   7        0.08        3.78      3.20 o 
   1  -1   7       56.83       64.38      6.77 o 
   2  -1   7      175.32      188.82     12.18 o 
   3  -1   7        0.12        1.67      6.06 o 
   4  -1   7       89.63      115.70     11.74 o 
   5  -1   7       24.07       22.60      6.17 o 
   6  -1   7       20.53       26.05      8.37 o 
   7  -1   7      241.79      209.53     17.49 o 
   8  -1   7      367.11      375.34     23.97 o 
   9  -1   7       46.44       37.82     11.01 o 
 -12   0   7        1.68        8.34     16.65 o 
 -11   0   7        0.16        1.84     11.18 o 
 -10   0   7       42.40       38.97     13.04 o 
  -9   0   7       64.35       53.81      8.95 o 
  -8   0   7       51.95       56.51     15.57 o 
  -7   0   7      312.16      321.14     16.36 o 
  -6   0   7      115.53       98.59      9.42 o 
  -5   0   7        2.65        2.53      3.86 o 
  -4   0   7      107.85      109.97     12.18 o 
  -3   0   7        7.96        3.96      3.09 o 
  -2   0   7        7.20        5.68      3.50 o 
  -1   0   7      382.67      349.73     15.12 o 
   0   0   7       50.18       29.20      6.54 o 
   1   0   7       60.25       49.34      5.72 o 
   2   0   7        4.45        0.23      3.87 o 
   3   0   7        0.22       -3.48      3.93 o 
   4   0   7       28.57       21.51      9.73 o 
   5   0   7        1.44        3.84      6.77 o 
   6   0   7       71.25       75.47     11.12 o 
   7   0   7        2.35        0.78      7.02 o 
   8   0   7        0.99       12.28     14.48 o 
   9   0   7       34.89       39.15     11.42 o 
 -12   1   7      175.68      228.46     29.41 o 
 -11   1   7        0.10       -1.82     10.29 o 
 -10   1   7      154.45      202.03     18.56 o 
  -9   1   7      109.44      103.49     14.89 o 
  -8   1   7       18.66       32.85      8.33 o 
  -7   1   7      711.67      729.83     30.63 o 
  -6   1   7        3.74       -0.30      5.08 o 
  -5   1   7      208.54      181.16     14.38 o 
  -4   1   7      252.31      309.16     18.05 o 
  -3   1   7      102.11      105.34     13.07 o 
  -2   1   7      196.61      216.70     14.36 o 
  -1   1   7      431.32      418.84     15.59 o 
   0   1   7        2.87        3.22      3.37 o 
   1   1   7       10.53       13.81      4.36 o 
   2   1   7       38.02       38.71      6.51 o 
   3   1   7        2.46        6.34      4.73 o 
   4   1   7        1.81        8.95      4.93 o 
   5   1   7        1.26        0.74      5.80 o 
   6   1   7       57.45       56.40     11.77 o 
   7   1   7        1.56        6.17      6.96 o 
   8   1   7        0.33       -2.72      7.74 o 
 -13   2   7        9.29       21.49     18.84 o 
 -12   2   7       88.04      142.36     18.08 o 
 -11   2   7       14.10       28.85     10.24 o 
 -10   2   7       91.03       79.04     12.70 o 
  -9   2   7      159.63      111.62     13.66 o 
  -8   2   7       25.48       34.90      8.61 o 
  -7   2   7      171.16      154.87     14.68 o 
  -6   2   7      167.71      141.09     23.58 o 
  -5   2   7       20.51        5.46      5.63 o 
  -4   2   7       27.09       26.19      9.28 o 
  -3   2   7      147.89      149.54     12.82 o 
  -2   2   7       70.67       34.58      8.76 o 
  -1   2   7        2.40        1.86      4.19 o 
   0   2   7      302.40      312.05     15.84 o 
   1   2   7       83.23       94.54      9.32 o 
   2   2   7        0.79        0.85      4.25 o 
   3   2   7       45.51       42.76      8.39 o 
   4   2   7       20.86       14.73      6.70 o 
   5   2   7       13.70       11.55     10.78 o 
   6   2   7       27.68       34.05      9.53 o 
   7   2   7       22.93       20.35     11.04 o 
 -13   3   7       67.68       78.60     14.82 o 
 -12   3   7       89.74       51.52     12.35 o 
 -11   3   7        1.58        7.52      8.16 o 
 -10   3   7        8.88       11.36     10.48 o 
  -9   3   7      455.40      452.65     25.60 o 
  -8   3   7       17.22        3.91      6.25 o 
  -7   3   7       20.30       26.49      8.04 o 
  -6   3   7       36.51       25.98     10.50 o 
  -5   3   7      373.70      380.80     21.31 o 
  -4   3   7      154.70      188.38     18.13 o 
  -3   3   7      535.13      525.60     23.56 o 
  -2   3   7      600.74      568.35     31.57 o 
  -1   3   7      219.37      201.67     10.51 o 
   0   3   7      127.16      105.82      9.57 o 
   1   3   7      248.97      274.57     13.07 o 
   2   3   7        4.48       15.97      5.91 o 
   3   3   7      350.47      379.68     20.72 o 
   4   3   7       29.45       31.71      8.35 o 
   5   3   7       18.43       20.56      8.20 o 
   6   3   7        2.88       11.20      8.37 o 
   7   3   7        1.05       21.22     10.15 o 
 -13   4   7       62.65      125.99     21.68 o 
 -12   4   7        0.20       16.45     11.86 o 
 -11   4   7       24.96       19.01      9.15 o 
 -10   4   7       21.05        8.90      7.33 o 
  -9   4   7       31.00       10.11      7.39 o 
  -8   4   7        1.30        0.27      5.69 o 
  -7   4   7       82.72       84.03     11.50 o 
  -6   4   7       13.56        1.75      7.26 o 
  -5   4   7      487.14      457.68     23.94 o 
  -4   4   7      733.81      722.77     37.57 o 
  -3   4   7      401.09      335.80     24.81 o 
  -2   4   7      523.91      492.19     30.43 o 
  -1   4   7       33.20       39.98     11.50 o 
   0   4   7      245.10      241.03     14.11 o 
   1   4   7       53.30       72.51     11.25 o 
   2   4   7       24.05       21.05      8.64 o 
   3   4   7       12.48       18.18      7.48 o 
   4   4   7      116.61      135.29     21.94 o 
   5   4   7        2.26        8.87      8.15 o 
   6   4   7        5.94       15.11      9.10 o 
 -13   5   7       86.24      103.57     29.31 o 
 -12   5   7        0.07       -1.78     15.84 o 
 -11   5   7      138.08      122.94     24.77 o 
 -10   5   7       69.15       90.10     13.68 o 
  -9   5   7        1.91        1.24     11.23 o 
  -8   5   7       17.05        4.50      6.99 o 
  -7   5   7      143.79       26.30     44.24 o 
  -6   5   7       69.72      114.88     24.90 o 
  -5   5   7     1724.45     1725.47     72.11 o 
  -4   5   7      178.69      231.03     24.63 o 
  -3   5   7      148.58      182.92     19.81 o 
  -2   5   7       80.69       85.45     18.72 o 
  -1   5   7      186.44      195.25     16.28 o 
   0   5   7       18.01        6.50      6.99 o 
   1   5   7        0.54       -2.72      7.45 o 
   2   5   7        6.37        9.11     10.52 o 
   3   5   7       20.00       28.52     10.31 o 
   4   5   7       26.00       39.81     10.20 o 
   5   5   7        0.03        5.36      8.95 o 
 -13   6   7       80.25      124.86     32.59 o 
 -12   6   7       28.05       30.30     20.42 o 
 -11   6   7      136.96       97.09     26.46 o 
 -10   6   7      178.54      195.56     34.96 o 
  -9   6   7        7.24        0.00      8.57 o 
  -8   6   7        7.66       19.84     12.88 o 
  -7   6   7       11.86       -1.10      8.15 o 
  -6   6   7      186.41      220.84     32.78 o 
  -5   6   7      645.25      651.06     53.46 o 
  -4   6   7     1220.49     1135.23     53.36 o 
  -3   6   7      127.19      116.68     13.71 o 
  -2   6   7       18.90       25.16      9.16 o 
  -1   6   7      190.52      216.91     30.88 o 
   0   6   7       29.52       26.19      8.91 o 
   1   6   7        2.27       -4.77     20.36 o 
   2   6   7        4.25        1.09     10.39 o 
   3   6   7       23.43       23.51     11.94 o 
   4   6   7       29.92       34.44     12.21 o 
 -13   7   7       62.94       93.02     29.23 o 
 -12   7   7       93.62       82.08     27.65 o 
 -11   7   7       52.29       83.58     26.43 o 
 -10   7   7      102.19      133.94     29.66 o 
  -9   7   7        0.07        3.95     12.80 o 
  -8   7   7        0.16        6.74      9.15 o 
  -7   7   7       15.94       21.54     13.94 o 
  -6   7   7      365.26      282.56     44.54 o 
  -5   7   7      284.81      280.78     20.28 o 
  -4   7   7       28.36       46.74      9.95 o 
  -3   7   7       37.28       28.05      9.12 o 
  -2   7   7       41.39       65.12     14.53 o 
  -1   7   7      148.96      179.30     21.05 o 
   0   7   7       89.61      101.47     18.28 o 
   1   7   7        2.32       -6.03     10.02 o 
   2   7   7        0.00       14.53     17.60 o 
   3   7   7       21.61       37.61     16.07 o 
 -13   8   7       20.02        6.56     19.79 o 
 -12   8   7        7.17        9.99     15.72 o 
 -11   8   7       17.97       25.04     18.80 o 
 -10   8   7       13.28        5.81     14.18 o 
  -9   8   7        5.63        4.70     14.58 o 
  -8   8   7       42.66       33.81     16.39 o 
  -7   8   7        0.11        5.37      7.30 o 
  -6   8   7        0.40        9.45      7.82 o 
  -5   8   7       91.91       94.78     15.10 o 
  -4   8   7       44.67       51.30     11.36 o 
  -3   8   7       13.21       19.18      9.10 o 
  -2   8   7        1.48        1.68      7.75 o 
  -1   8   7       68.47      103.91     15.07 o 
   0   8   7       14.81       20.66     24.35 o 
   1   8   7        0.78        2.98     11.15 o 
   2   8   7        0.38       20.82     23.74 o 
 -12   9   7      194.68      194.42     39.30 o 
 -11   9   7      115.95       52.65     23.58 o 
 -10   9   7       24.81       34.79     13.53 o 
  -9   9   7       24.67       29.03     12.33 o 
  -8   9   7       60.04       59.81     15.72 o 
  -7   9   7        0.01        6.37      9.27 o 
  -6   9   7       59.92       66.17     12.62 o 
  -5   9   7       26.14       16.98     11.54 o 
  -4   9   7        0.69        3.89     11.23 o 
  -3   9   7        2.66        7.41      8.68 o 
  -2   9   7       72.90       75.34     18.84 o 
  -1   9   7       29.80       29.57     13.79 o 
   0   9   7       83.54       79.43     43.05 o 
 -11  10   7       97.35       60.23     17.55 o 
 -10  10   7        0.97       11.50     12.01 o 
  -9  10   7        1.25        8.46     11.41 o 
  -8  10   7       75.40       63.33     16.27 o 
  -7  10   7       30.21       17.00     12.45 o 
  -6  10   7        7.55       20.73     11.99 o 
  -5  10   7       23.49       22.01     14.44 o 
  -4  10   7        5.39       14.77     12.20 o 
  -3  10   7        6.38       11.12     10.41 o 
  -2  10   7        4.83        6.29     10.37 o 
  -1  10   7       24.79       18.92     24.41 o 
 -10  11   7       66.06       69.83     45.37 o 
  -9  11   7       32.18       12.89     12.76 o 
  -8  11   7      252.96      257.80     30.65 o 
  -7  11   7       46.93       31.16     14.29 o 
  -6  11   7       31.96       71.52     19.40 o 
  -5  11   7       26.95       17.67     14.26 o 
  -4  11   7        1.23       11.65     11.52 o 
   4 -13   8        7.40       18.29     11.99 o 
   5 -13   8        0.59       11.20     12.13 o 
   0 -12   8       13.21       -1.20     11.97 o 
   1 -12   8        5.81       11.02     13.20 o 
   2 -12   8        0.09       17.47     10.92 o 
   3 -12   8       26.51       11.85     17.25 o 
   4 -12   8        2.33        1.92      9.63 o 
   5 -12   8       11.52       23.58     11.09 o 
   6 -12   8        3.87       21.99     11.48 o 
   7 -12   8       69.21       38.29     16.09 o 
  -2 -11   8       30.53       32.61     13.19 o 
  -1 -11   8        2.11        0.17     11.17 o 
   0 -11   8       18.22       25.43     11.66 o 
   1 -11   8        1.62        1.00      8.62 o 
   2 -11   8        3.24       -7.31      7.97 o 
   3 -11   8        6.26       24.17     19.32 o 
   4 -11   8       10.19       31.35     11.59 o 
   5 -11   8        6.86       -0.34      8.80 o 
   6 -11   8       27.88       39.59     11.62 o 
   7 -11   8      164.24      193.67     21.96 o 
   8 -11   8      334.28      370.48     48.99 o 
   9 -11   8      141.47      135.24     31.73 o 
  -3 -10   8        4.75        3.96      9.58 o 
  -2 -10   8        5.35       -1.00      8.89 o 
  -1 -10   8       31.37       20.19     10.74 o 
   0 -10   8        1.41       -1.82      6.66 o 
   1 -10   8       32.95       36.74      9.40 o 
   2 -10   8        0.51        4.61      8.51 o 
   3 -10   8       25.40       29.56     10.54 o 
   4 -10   8       21.42       60.23     12.99 o 
   5 -10   8        8.96       21.06      9.70 o 
   6 -10   8      140.72      130.80     25.07 o 
   7 -10   8       49.10       54.86     13.29 o 
   8 -10   8       83.03       74.04     14.82 o 
   9 -10   8        1.07        2.34      9.90 o 
  -5  -9   8       29.83       28.79     12.36 o 
  -4  -9   8        3.42        6.74      9.42 o 
  -3  -9   8        5.81       14.33      9.61 o 
  -2  -9   8        6.58       11.63      7.50 o 
  -1  -9   8       20.16       39.33      9.68 o 
   0  -9   8      295.61      220.50     17.02 o 
   1  -9   8       27.93       41.38     10.38 o 
   2  -9   8       34.95       37.97      8.94 o 
   3  -9   8        0.96       13.49      9.03 o 
   4  -9   8       54.35       58.66     16.86 o 
   5  -9   8       54.71       56.45     16.48 o 
   6  -9   8       36.56       11.24      9.15 o 
   7  -9   8        8.01       -1.22      8.66 o 
   8  -9   8        0.47       18.93      9.93 o 
   9  -9   8       58.18       62.76     14.16 o 
  10  -9   8        8.78       37.75     12.70 o 
  -6  -8   8       24.75       28.86     11.66 o 
  -5  -8   8        0.10       -1.08      8.60 o 
  -4  -8   8       55.05       91.41     15.21 o 
  -3  -8   8       21.20       22.47      7.85 o 
  -2  -8   8      359.02      310.21     19.79 o 
  -1  -8   8      137.11       88.47     11.23 o 
   0  -8   8      123.86      100.35     15.59 o 
   1  -8   8      151.93      169.49     18.59 o 
   2  -8   8      210.23      162.22     14.06 o 
   3  -8   8      242.71      229.25     14.20 o 
   4  -8   8      164.05      219.48     16.38 o 
   5  -8   8       27.20       21.58     14.11 o 
   6  -8   8       10.75       30.08     14.70 o 
   7  -8   8       86.38       84.23     16.36 o 
   8  -8   8       22.23        6.10     11.08 o 
   9  -8   8       18.29       27.20     11.51 o 
  10  -8   8        3.25       -3.18      9.80 o 
  -7  -7   8        9.77        7.50     10.24 o 
  -6  -7   8        2.97        1.85      8.65 o 
  -5  -7   8        8.80        5.88      8.68 o 
  -4  -7   8      233.85      236.72     22.15 o 
  -3  -7   8        0.75        0.07      6.02 o 
  -2  -7   8      124.35      121.54     12.53 o 
  -1  -7   8      656.76      632.90     40.84 o 
   0  -7   8       15.49        5.44      5.90 o 
   1  -7   8      146.73      116.80     15.43 o 
   2  -7   8       50.02       50.80      7.63 o 
   3  -7   8      193.57      238.43     17.93 o 
   4  -7   8       37.00       24.57      6.45 o 
   5  -7   8       12.78       12.25      6.68 o 
   6  -7   8       65.11       67.75     12.39 o 
   7  -7   8       39.43       50.34     11.64 o 
   8  -7   8        0.10        2.03      8.49 o 
   9  -7   8        0.39       13.11      9.38 o 
  10  -7   8       11.66        9.12     10.41 o 
  -8  -6   8       15.23       39.27     13.31 o 
  -7  -6   8       33.59       30.16     10.82 o 
  -6  -6   8        1.61        7.27     11.68 o 
  -5  -6   8        3.10        3.49      7.49 o 
  -4  -6   8       71.01       52.90     13.54 o 
  -3  -6   8        8.01        0.22      6.79 o 
  -2  -6   8       82.34       72.95      9.84 o 
  -1  -6   8      223.07      248.15     18.03 o 
   0  -6   8        7.24        6.47      4.84 o 
   1  -6   8        0.11        8.56      4.81 o 
   2  -6   8        0.08        8.19      5.04 o 
   3  -6   8      183.51      219.09     13.39 o 
   4  -6   8      782.37      728.54     23.67 o 
   5  -6   8        6.79        4.23      6.71 o 
   6  -6   8      199.20      216.78     19.72 o 
   7  -6   8        9.02        2.69      7.74 o 
   8  -6   8       96.12       58.97     18.56 o 
   9  -6   8       12.35       13.42      9.84 o 
  10  -6   8        5.96       -0.35      9.16 o 
  -9  -5   8       10.44       24.55     13.47 o 
  -8  -5   8       37.57       58.93     14.49 o 
  -7  -5   8      169.81      178.59     19.80 o 
  -6  -5   8       17.75        6.76      7.52 o 
  -5  -5   8        8.12       13.30      7.83 o 
  -4  -5   8       90.11      121.93     21.27 o 
  -3  -5   8       13.74        4.04      5.32 o 
  -2  -5   8       90.12      105.15     11.10 o 
  -1  -5   8       40.45       30.01      5.81 o 
   0  -5   8      131.72      132.12     10.18 o 
   1  -5   8        2.69       -3.98      4.17 o 
   2  -5   8       74.82       85.95      8.63 o 
   3  -5   8      111.78      102.51     11.64 o 
   4  -5   8       52.82       41.38      6.86 o 
   5  -5   8        6.38       13.74      6.61 o 
   6  -5   8       97.40       69.85     20.17 o 
   7  -5   8      145.82      144.36     17.18 o 
   8  -5   8      101.84       95.49     22.67 o 
   9  -5   8        8.12       -1.57      8.35 o 
  10  -5   8        8.13        3.05      9.50 o 
  -9  -4   8      120.26      139.95     18.61 o 
  -8  -4   8       72.35       85.44     14.95 o 
  -7  -4   8       74.46       49.38     14.61 o 
  -6  -4   8        0.55        0.97      6.07 o 
  -5  -4   8      873.91      958.53     39.02 o 
  -4  -4   8       18.70       13.77      8.93 o 
  -3  -4   8        7.43        6.20      5.28 o 
  -2  -4   8       82.69       74.57      7.71 o 
  -1  -4   8       12.07       17.27      5.05 o 
   0  -4   8        0.41        3.32      5.13 o 
   1  -4   8      135.72      154.05     16.85 o 
   2  -4   8       24.59       27.09      5.62 o 
   3  -4   8        9.45        2.63      5.38 o 
   4  -4   8      784.59      763.60     27.86 o 
   5  -4   8       26.77       13.18      6.65 o 
   6  -4   8        6.43       -2.48      5.62 o 
   7  -4   8      365.25      408.86     28.92 o 
   8  -4   8      147.13      157.49     19.54 o 
   9  -4   8       14.07       17.86     13.20 o 
 -10  -3   8       11.21       16.18     13.42 o 
  -9  -3   8       27.33       11.36      9.47 o 
  -8  -3   8       89.06       68.82     13.06 o 
  -7  -3   8       41.22       40.22     10.06 o 
  -6  -3   8      281.16      246.95     25.80 o 
  -5  -3   8        0.79       -3.95      4.90 o 
  -4  -3   8      985.19      965.11     31.12 o 
  -3  -3   8      578.33      564.21     18.86 o 
  -2  -3   8      143.43      151.76      9.88 o 
  -1  -3   8       54.36       43.08      6.02 o 
   0  -3   8       80.45       78.18      7.80 o 
   1  -3   8      202.80      146.49     15.92 o 
   2  -3   8       39.19       25.20      6.96 o 
   3  -3   8       55.36       59.57     11.41 o 
   4  -3   8      237.27      243.73     15.67 o 
   5  -3   8       45.77       32.13     11.40 o 
   6  -3   8       18.83       14.00      7.21 o 
   7  -3   8       83.92       88.33     14.06 o 
   8  -3   8      741.32      905.07     61.27 o 
   9  -3   8      149.05      130.94     27.41 o 
 -11  -2   8       26.26       27.97     16.59 o 
 -10  -2   8       82.25       85.09     20.09 o 
  -9  -2   8        6.34       14.37     11.69 o 
  -8  -2   8      180.22      190.60     19.62 o 
  -7  -2   8      400.24      425.85     28.35 o 
  -6  -2   8      500.98      487.06     25.28 o 
  -5  -2   8       12.79        5.60      4.63 o 
  -4  -2   8      375.30      368.69     16.53 o 
  -3  -2   8      447.02      452.41     16.44 o 
  -2  -2   8        0.96        1.32      3.42 o 
  -1  -2   8       12.67       15.13      6.26 o 
   0  -2   8       69.25       59.93      6.71 o 
   1  -2   8      301.85      293.69     13.40 o 
   2  -2   8       22.47       12.89      4.79 o 
   3  -2   8        4.24       -1.18      5.79 o 
   4  -2   8      166.90      160.33     14.91 o 
   5  -2   8        3.17        5.52      5.86 o 
   6  -2   8      247.05      232.50     16.57 o 
   7  -2   8      140.65      150.43     17.29 o 
   8  -2   8      359.19      330.40     26.01 o 
   9  -2   8        8.77        4.81     11.71 o 
 -11  -1   8      103.68      171.05     25.52 o 
 -10  -1   8      135.71      127.40     21.64 o 
  -9  -1   8       78.50      101.13     18.64 o 
  -8  -1   8       53.33       41.39     12.42 o 
  -7  -1   8      296.70      350.50     21.83 o 
  -6  -1   8      165.43      179.78     15.49 o 
  -5  -1   8       34.18       32.62      7.79 o 
  -4  -1   8      295.17      268.94     13.69 o 
  -3  -1   8       77.29       68.22      7.36 o 
  -2  -1   8        0.11        5.21      4.66 o 
  -1  -1   8      361.21      356.54     13.97 o 
   0  -1   8        5.64        5.05      3.83 o 
   1  -1   8       72.36       91.44      8.20 o 
   2  -1   8       68.51       61.39      6.89 o 
   3  -1   8        2.69        5.51      5.38 o 
   4  -1   8        5.86        8.41      5.45 o 
   5  -1   8        4.02        7.44      6.13 o 
   6  -1   8       17.83       22.27     14.55 o 
   7  -1   8      191.43      185.31     17.24 o 
   8  -1   8       41.34       31.24     10.10 o 
 -12   0   8       32.23       40.38     16.89 o 
 -11   0   8        0.39       11.97     12.63 o 
 -10   0   8      161.77      269.65     28.18 o 
  -9   0   8       62.55       60.72     15.54 o 
  -8   0   8        5.18        2.82      7.10 o 
  -7   0   8       43.11       41.48      9.14 o 
  -6   0   8        4.67        3.28      5.97 o 
  -5   0   8       12.19       21.84     15.17 o 
  -4   0   8       15.38       19.11      6.89 o 
  -3   0   8      407.28      420.61     21.20 o 
  -2   0   8       84.04      108.09     11.46 o 
  -1   0   8       40.06       35.41      6.82 o 
   0   0   8      870.87      885.02     25.14 o 
   1   0   8      388.14      411.22     16.16 o 
   2   0   8        9.92        4.53      4.95 o 
   3   0   8      170.75      201.01     14.22 o 
   4   0   8        0.46       -1.77      4.45 o 
   5   0   8        4.09       19.58      7.34 o 
   6   0   8       43.09       56.47     14.08 o 
   7   0   8        1.98        1.27      7.54 o 
   8   0   8        1.56        8.23      8.75 o 
 -12   1   8       62.79       66.39     35.49 o 
 -11   1   8        2.08       12.41     11.76 o 
 -10   1   8        9.95       18.78      9.89 o 
  -9   1   8      155.48      167.34     17.31 o 
  -8   1   8       10.59       10.90      7.09 o 
  -7   1   8        1.25        3.23      8.63 o 
  -6   1   8      113.76      141.41     14.48 o 
  -5   1   8        0.50        7.32      5.45 o 
  -4   1   8       51.60       25.68     15.43 o 
  -3   1   8      877.10      814.35     32.03 o 
  -2   1   8      812.26      793.51     31.24 o 
  -1   1   8        1.99        7.43      5.44 o 
   0   1   8       29.81       24.12      5.08 o 
   1   1   8       14.50        7.19      5.03 o 
   2   1   8       61.86       42.79      6.73 o 
   3   1   8       82.63       86.99      9.59 o 
   4   1   8       10.38        6.16      8.88 o 
   5   1   8        1.50        1.08      6.86 o 
   6   1   8        8.78       14.47      8.20 o 
   7   1   8        3.42       25.25      9.81 o 
 -12   2   8       12.94       10.77     19.06 o 
 -11   2   8       59.88       86.22     14.32 o 
 -10   2   8       22.07       14.68      8.20 o 
  -9   2   8        1.98       -1.95      6.62 o 
  -8   2   8      267.40      273.59     20.45 o 
  -7   2   8       71.39       58.83     11.94 o 
  -6   2   8      192.87      195.28     16.48 o 
  -5   2   8       25.38       40.44      8.73 o 
  -4   2   8      830.26      774.30     31.53 o 
  -3   2   8      217.59      206.66     15.64 o 
  -2   2   8      467.14      451.81     41.68 o 
  -1   2   8      188.83      207.75     15.54 o 
   0   2   8      125.15      100.29     15.90 o 
   1   2   8       94.83      120.77     10.90 o 
   2   2   8       26.07        7.93      8.65 o 
   3   2   8        0.75        2.04      5.87 o 
   4   2   8       41.93       29.89     12.38 o 
   5   2   8       17.95       16.90     11.21 o 
   6   2   8       28.84       38.87     10.73 o 
   7   2   8        5.12       10.12      8.96 o 
 -12   3   8       39.75       77.90     21.72 o 
 -11   3   8       77.09       84.69     16.65 o 
 -10   3   8       53.99       82.75     13.92 o 
  -9   3   8        9.26        8.24      7.54 o 
  -8   3   8        8.26       19.03      8.22 o 
  -7   3   8       23.68       11.17      6.84 o 
  -6   3   8       37.02       33.08      8.37 o 
  -5   3   8       77.31       75.24     11.36 o 
  -4   3   8      914.32      856.54     34.03 o 
  -3   3   8       45.25       31.64      7.90 o 
  -2   3   8      381.64      326.15     43.02 o 
  -1   3   8      202.29      186.01     20.81 o 
   0   3   8       81.83       88.45     18.92 o 
   1   3   8       22.89       20.61     10.79 o 
   2   3   8        6.23       13.68      6.60 o 
   3   3   8       40.54       39.76      8.70 o 
   4   3   8       88.64      100.59     12.59 o 
   5   3   8       10.18        6.00      7.79 o 
   6   3   8       19.93       38.56     11.31 o 
 -13   4   8       42.40       28.09     14.29 o 
 -12   4   8        8.73        7.35     11.99 o 
 -11   4   8       99.06      111.69     15.74 o 
 -10   4   8       20.56        8.56      7.98 o 
  -9   4   8      215.69      218.89     38.23 o 
  -8   4   8      286.28      325.61     44.22 o 
  -7   4   8      333.03      346.12     29.31 o 
  -6   4   8       12.36       13.15      6.75 o 
  -5   4   8      121.47      122.34     16.38 o 
  -4   4   8     1146.71     1056.81     50.50 o 
  -3   4   8      202.93      211.91     21.09 o 
  -2   4   8        8.64       23.36     13.09 o 
  -1   4   8       38.98       22.65     10.59 o 
   0   4   8       12.94       14.56      7.70 o 
   1   4   8       28.26       30.45     21.92 o 
   2   4   8       13.09        4.17      9.79 o 
   3   4   8       62.50      113.78     20.68 o 
   4   4   8        0.56       -4.62      8.31 o 
   5   4   8      122.55      146.69     17.01 o 
 -13   5   8        4.42        9.52     17.89 o 
 -12   5   8       22.70       17.74     12.21 o 
 -11   5   8       28.82       21.22     11.76 o 
 -10   5   8        2.14       -4.35      8.16 o 
  -9   5   8        2.54        6.58      7.27 o 
  -8   5   8        1.88       -2.52      6.42 o 
  -7   5   8       21.39       11.07      9.50 o 
  -6   5   8      105.48       92.05     15.59 o 
  -5   5   8      108.13       98.85     16.01 o 
  -4   5   8      121.31      113.61     16.71 o 
  -3   5   8      623.11      565.53     40.65 o 
  -2   5   8       50.78       18.89     10.15 o 
  -1   5   8       49.22       46.32     10.65 o 
   0   5   8      149.55      157.28     21.59 o 
   1   5   8        5.49       10.05     11.12 o 
   2   5   8        6.81       13.73     11.66 o 
   3   5   8        1.35       -2.56     12.02 o 
   4   5   8       49.29       42.50     17.44 o 
 -13   6   8      102.03      123.08     34.25 o 
 -12   6   8        8.81       -5.65     15.64 o 
 -11   6   8        5.40       -0.59     14.22 o 
 -10   6   8      107.00       66.87     21.92 o 
  -9   6   8       24.40       27.65     11.94 o 
  -8   6   8       16.10       22.95     10.67 o 
  -7   6   8        2.36        1.16      8.90 o 
  -6   6   8      120.78       97.97     16.05 o 
  -5   6   8       11.81       10.87      9.39 o 
  -4   6   8       15.20       24.81     10.64 o 
  -3   6   8      233.77      198.47     20.31 o 
  -2   6   8       16.51       17.29      9.15 o 
  -1   6   8        3.20        5.82      8.17 o 
   0   6   8       73.32       50.20     15.12 o 
   1   6   8        0.21        5.36     13.86 o 
   2   6   8       10.92       18.87     13.60 o 
   3   6   8        7.34       17.18     21.03 o 
 -12   7   8      213.98      281.36     45.35 o 
 -11   7   8       51.02       53.44     23.86 o 
 -10   7   8        0.60        7.66     13.39 o 
  -9   7   8       71.50       61.42     20.97 o 
  -8   7   8       91.39       97.23     16.96 o 
  -7   7   8       18.30        7.78      9.58 o 
  -6   7   8        5.52       16.43     10.16 o 
  -5   7   8        2.93        1.42      8.53 o 
  -4   7   8       14.53       31.64      9.89 o 
  -3   7   8      584.86      615.86     31.78 o 
  -2   7   8      125.60      174.35     18.40 o 
  -1   7   8        7.55        2.91     11.21 o 
   0   7   8      157.82      217.83     36.62 o 
   1   7   8       15.92       16.41     32.98 o 
   2   7   8        1.22        9.46     12.93 o 
 -12   8   8        7.60        8.45     18.80 o 
 -11   8   8      102.16      114.98     29.78 o 
 -10   8   8       27.98        4.23     17.66 o 
  -9   8   8        0.26        5.69     13.55 o 
  -8   8   8      150.17      173.76     34.17 o 
  -7   8   8        1.87        7.53     12.28 o 
  -6   8   8       17.76        5.59      8.16 o 
  -5   8   8       26.56       36.80     10.87 o 
  -4   8   8        0.01       -1.48      8.04 o 
  -3   8   8       37.07       36.12     10.67 o 
  -2   8   8        0.16        8.45      9.05 o 
  -1   8   8       30.47       23.13     13.77 o 
   0   8   8        0.06        8.90     13.54 o 
   1   8   8       62.96       87.06     44.34 o 
 -11   9   8       15.87        7.19     18.60 o 
 -10   9   8       66.17      108.90     30.22 o 
  -9   9   8        1.27       -4.16      9.92 o 
  -8   9   8       97.00       74.55     27.59 o 
  -7   9   8       28.95       18.65     11.73 o 
  -6   9   8        8.94       -1.21      8.13 o 
  -5   9   8       50.66       21.45     10.48 o 
  -4   9   8        6.36       25.11     11.15 o 
  -3   9   8       10.34       30.33     11.79 o 
  -2   9   8       47.38       66.50     24.92 o 
  -1   9   8        4.12        4.95     12.57 o 
 -10  10   8       87.49      100.56     35.69 o 
  -9  10   8        0.31        9.88     11.69 o 
  -8  10   8       25.28       26.69     13.27 o 
  -7  10   8        0.11       -9.20     11.13 o 
  -6  10   8        7.98       15.66     12.96 o 
  -5  10   8       21.39       30.02     13.90 o 
  -4  10   8       14.47        5.45     10.27 o 
  -3  10   8        4.45       10.24     12.32 o 
  -7  11   8        1.37       -8.69     15.54 o 
   1 -12   9       11.46       28.95     12.07 o 
   2 -12   9        2.15       -4.48     10.19 o 
   3 -12   9        4.35        3.52     10.05 o 
   4 -12   9        0.12       -4.52     10.29 o 
   5 -12   9       20.79       21.04     11.29 o 
   6 -12   9       19.68       12.26     10.88 o 
  -1 -11   9       16.17       27.41     12.96 o 
   0 -11   9        9.73        1.69      8.61 o 
   1 -11   9       38.39       21.54     10.43 o 
   2 -11   9       24.86       20.94     10.56 o 
   3 -11   9        0.30       -1.59      9.32 o 
   4 -11   9       43.97       49.72     12.97 o 
   5 -11   9       19.90       18.66     11.14 o 
   6 -11   9       15.40       31.52     21.65 o 
   7 -11   9       30.64       35.04     14.54 o 
  -3 -10   9        2.69        1.18     10.29 o 
  -2 -10   9       14.31        4.70      8.97 o 
  -1 -10   9       72.16       80.51     12.82 o 
   0 -10   9        2.69        3.49      7.43 o 
   1 -10   9       16.72       10.36      8.00 o 
   2 -10   9       21.16       17.69      9.14 o 
   3 -10   9        6.48       -0.24      7.96 o 
   4 -10   9       55.48       56.38     13.54 o 
   5 -10   9        1.63       14.95      9.21 o 
   6 -10   9        5.27       -2.51      9.70 o 
   7 -10   9      339.85      403.24     30.33 o 
   8 -10   9        0.19        2.43     10.34 o 
  -4  -9   9       40.18       33.44     12.40 o 
  -3  -9   9       14.42       18.54     10.61 o 
  -2  -9   9        4.64       -1.35      6.88 o 
  -1  -9   9      242.55      241.26     24.87 o 
   0  -9   9       60.51       41.96      9.44 o 
   1  -9   9      107.15      117.78     13.52 o 
   2  -9   9        5.95        6.13      7.36 o 
   3  -9   9       27.21       12.13      8.56 o 
   4  -9   9        0.57        7.56      8.65 o 
   5  -9   9       56.03       50.46     10.30 o 
   6  -9   9        0.63       -8.64      8.62 o 
   7  -9   9        9.34        5.38      9.99 o 
   8  -9   9       90.15       96.16     16.77 o 
   9  -9   9       40.82       28.17     12.48 o 
  -5  -8   9       93.03       82.73     15.53 o 
  -4  -8   9       82.98      102.61     20.76 o 
  -3  -8   9       18.52       24.35      8.79 o 
  -2  -8   9        8.48       22.50     16.34 o 
  -1  -8   9       59.53       76.68     11.27 o 
   0  -8   9       30.36       21.16      7.84 o 
   1  -8   9       13.98       10.62      7.13 o 
   2  -8   9       50.74       44.12     12.42 o 
   3  -8   9       24.74       18.01      6.87 o 
   4  -8   9       92.93       78.09     11.02 o 
   5  -8   9       11.67       24.60     12.31 o 
   6  -8   9       20.57       25.09     10.91 o 
   7  -8   9       44.03       35.75     12.54 o 
   8  -8   9      148.62      156.64     19.28 o 
   9  -8   9        6.00       17.01     10.25 o 
  -7  -7   9      169.62      244.14     37.94 o 
  -6  -7   9       79.26       84.36     15.42 o 
  -5  -7   9        0.73        4.67      8.57 o 
  -4  -7   9       21.98       35.12     10.36 o 
  -3  -7   9        0.57        4.27      6.23 o 
  -2  -7   9       13.50       12.59      7.05 o 
  -1  -7   9      255.57      211.67     16.37 o 
   0  -7   9      282.76      268.63     24.86 o 
   1  -7   9       24.10       30.36      8.08 o 
   2  -7   9        2.53        9.22      5.92 o 
   3  -7   9        9.72       20.57      6.46 o 
   4  -7   9       34.51       39.36      7.47 o 
   5  -7   9       51.73       51.25     14.59 o 
   6  -7   9       13.74       20.77      9.17 o 
   7  -7   9      135.16      108.97     16.46 o 
   8  -7   9       72.66       83.46     14.89 o 
   9  -7   9        0.32        7.56      9.48 o 
  -7  -6   9       55.15       75.58     15.85 o 
  -6  -6   9       20.33        6.60      9.21 o 
  -5  -6   9        1.68       12.24      8.59 o 
  -4  -6   9       19.19       14.30      8.21 o 
  -3  -6   9       35.40       32.22      7.73 o 
  -2  -6   9      116.06      118.78     12.53 o 
  -1  -6   9        7.31       14.78      6.47 o 
   0  -6   9       99.20       91.27     10.84 o 
   1  -6   9      102.78      100.12      9.79 o 
   2  -6   9        9.63       10.64      5.24 o 
   3  -6   9       37.99       35.56      7.45 o 
   4  -6   9      495.43      456.07     22.66 o 
   5  -6   9       62.38       74.71     10.88 o 
   6  -6   9       11.93       22.30      9.22 o 
   7  -6   9      184.16      211.83     45.36 o 
   8  -6   9        5.49        1.63      8.15 o 
   9  -6   9       26.98       26.52     12.09 o 
  -8  -5   9       49.15       39.07     12.72 o 
  -7  -5   9       40.93       36.16     11.95 o 
  -6  -5   9        9.02       17.78      7.79 o 
  -5  -5   9        0.92       -2.75      7.09 o 
  -4  -5   9        9.26        5.82      7.19 o 
  -3  -5   9       22.06       19.09      6.61 o 
  -2  -5   9      109.09      113.16     12.49 o 
  -1  -5   9      135.61      181.50     15.72 o 
   0  -5   9      106.79      100.65     12.52 o 
   1  -5   9      368.11      383.74     22.67 o 
   2  -5   9       18.36       22.71      6.26 o 
   3  -5   9      184.39      180.84     12.21 o 
   4  -5   9      241.32      261.81     17.14 o 
   5  -5   9       26.45       17.87      9.41 o 
   6  -5   9      176.64      177.49     23.17 o 
   7  -5   9      105.63      117.52     16.46 o 
   8  -5   9       35.15       24.96     15.72 o 
   9  -5   9        9.06        3.87      9.11 o 
  -9  -4   9        0.01        9.96     12.80 o 
  -8  -4   9        4.97        9.22     12.92 o 
  -7  -4   9        6.11        1.74      8.28 o 
  -6  -4   9       21.23       18.91      8.55 o 
  -5  -4   9       90.77      112.53     17.24 o 
  -4  -4   9        0.02       13.80      8.88 o 
  -3  -4   9     1443.52     1469.65     44.77 o 
  -2  -4   9        0.53        3.44      4.42 o 
  -1  -4   9       29.05       20.58      5.56 o 
   0  -4   9      105.01       91.16      9.13 o 
   1  -4   9       75.37       82.57     13.44 o 
   2  -4   9        0.99       -0.68      4.28 o 
   3  -4   9        2.17        5.60      6.01 o 
   4  -4   9       27.33       31.06      7.51 o 
   5  -4   9       28.43       33.76      9.02 o 
   6  -4   9        0.39        0.44      7.71 o 
   7  -4   9        4.98        7.39      8.01 o 
   8  -4   9       34.23       19.49     10.44 o 
   9  -4   9       21.25        6.94     20.32 o 
 -10  -3   9       16.08       54.56     18.28 o 
  -9  -3   9       22.39       25.22     13.79 o 
  -8  -3   9      126.22      134.21     21.96 o 
  -7  -3   9      171.21      173.32     23.57 o 
  -6  -3   9       80.59       85.85     17.16 o 
  -5  -3   9       55.08       52.97     10.34 o 
  -4  -3   9       77.24       85.74     10.85 o 
  -3  -3   9     1760.57     1800.83     45.75 o 
  -2  -3   9      172.58      166.12     10.97 o 
  -1  -3   9       18.39       22.18      5.50 o 
   0  -3   9       29.85       40.59      6.57 o 
   1  -3   9      107.17       94.69      8.93 o 
   2  -3   9      149.35      150.29     10.73 o 
   3  -3   9       31.83       21.80      8.55 o 
   4  -3   9       10.65        9.35      7.00 o 
   5  -3   9       33.86       23.85     14.56 o 
   6  -3   9        0.60       -2.26      6.27 o 
   7  -3   9      206.25      206.50     18.08 o 
   8  -3   9       77.41       85.22     27.31 o 
 -10  -2   9      160.60      190.93     27.44 o 
  -9  -2   9       29.07       80.58     27.02 o 
  -8  -2   9       43.53       27.93     12.89 o 
  -7  -2   9      198.02      186.34     23.81 o 
  -6  -2   9      148.38      133.94     46.75 o 
  -5  -2   9      145.51      145.35     14.83 o 
  -4  -2   9      413.77      376.07     21.47 o 
  -3  -2   9        3.19        7.18      4.99 o 
  -2  -2   9       40.56       47.10      6.40 o 
  -1  -2   9       18.28       26.78      5.67 o 
   0  -2   9       29.06       24.68      6.10 o 
   1  -2   9       10.31        7.55      4.72 o 
   2  -2   9      101.73       96.61      8.87 o 
   3  -2   9       28.62       32.63      7.93 o 
   4  -2   9        0.36       -2.64      4.98 o 
   5  -2   9        0.84        6.35      6.26 o 
   6  -2   9       58.73       65.50     10.44 o 
   7  -2   9       38.23       32.06     11.05 o 
   8  -2   9        0.00       15.07     10.76 o 
 -11  -1   9       60.92       82.11     20.32 o 
 -10  -1   9      119.68      157.03     23.90 o 
  -9  -1   9       59.35       65.51     16.57 o 
  -8  -1   9       73.25       39.36     28.16 o 
  -7  -1   9       36.44       26.06     12.86 o 
  -6  -1   9      155.72      166.93     16.45 o 
  -5  -1   9       81.20       60.98     10.41 o 
  -4  -1   9      620.03      664.00     40.85 o 
  -3  -1   9        3.94        1.70      5.37 o 
  -2  -1   9        0.38       -0.92      4.74 o 
  -1  -1   9       22.05       12.27      5.60 o 
   0  -1   9      111.88      104.02     10.95 o 
   1  -1   9      236.44      238.71     12.74 o 
   2  -1   9      102.95       97.55     22.21 o 
   3  -1   9      150.48      163.59     13.73 o 
   4  -1   9        1.17        2.71      7.60 o 
   5  -1   9       21.42       15.67      8.79 o 
   6  -1   9       31.49       35.09     11.25 o 
   7  -1   9       55.27       55.51     13.82 o 
 -11   0   9      206.21      288.97     32.65 o 
 -10   0   9        0.71       15.79     15.39 o 
  -9   0   9      106.61      106.97     19.76 o 
  -8   0   9       49.87       48.67     21.43 o 
  -7   0   9       40.94       46.67     10.52 o 
  -6   0   9       22.84       25.03      8.04 o 
  -5   0   9      225.16      265.46     19.29 o 
  -4   0   9      296.65      344.58     32.78 o 
  -3   0   9      307.85      303.41     19.56 o 
  -2   0   9      406.88      422.88     31.27 o 
  -1   0   9        0.01       -0.45      4.38 o 
   0   0   9      157.30      161.81     15.35 o 
   1   0   9      485.33      465.42     17.38 o 
   2   0   9      114.67      104.21     13.23 o 
   3   0   9       72.71       63.92      9.62 o 
   4   0   9       14.16       16.96      7.19 o 
   5   0   9        0.10        2.72      8.28 o 
   6   0   9       19.63       25.60      9.18 o 
   7   0   9       12.65       21.09      9.51 o 
 -12   1   9        9.07       10.83     23.19 o 
 -11   1   9      103.13       91.23     38.18 o 
 -10   1   9        3.34        6.98      8.52 o 
  -9   1   9       57.46       71.05     21.11 o 
  -8   1   9       48.16       42.23     10.09 o 
  -7   1   9       71.78       52.49     10.58 o 
  -6   1   9       10.30       10.11     13.97 o 
  -5   1   9       39.37       33.61      8.79 o 
  -4   1   9      295.51      232.87     20.57 o 
  -3   1   9       28.63       17.81      8.47 o 
  -2   1   9      685.36      617.90     33.28 o 
  -1   1   9        0.83        0.87      7.00 o 
   0   1   9      270.99      276.48     27.99 o 
   1   1   9       64.54       65.43     10.94 o 
   2   1   9        3.12       17.97     16.06 o 
   3   1   9        9.30        7.63      7.40 o 
   4   1   9        3.42        5.41      7.07 o 
   5   1   9        0.17        2.94      7.96 o 
   6   1   9       26.70       19.77     12.02 o 
 -12   2   9       31.49       22.92     16.06 o 
 -11   2   9        4.70       -2.81      8.75 o 
 -10   2   9       39.54       36.42     10.68 o 
  -9   2   9       66.06       57.49     12.33 o 
  -8   2   9       26.65       28.58      9.34 o 
  -7   2   9      413.34      373.13     38.37 o 
  -6   2   9       25.76       29.76      8.87 o 
  -5   2   9      150.56      212.94     17.64 o 
  -4   2   9       36.05       36.08     14.20 o 
  -3   2   9      317.52      347.47     21.19 o 
  -2   2   9      512.20      526.18     25.46 o 
  -1   2   9      103.71      102.01     12.59 o 
   0   2   9       35.14       44.25     12.82 o 
   1   2   9       45.08       38.54     12.89 o 
   2   2   9       25.19       28.26     11.86 o 
   3   2   9        3.04        5.34     10.16 o 
   4   2   9        6.81        9.97     18.60 o 
   5   2   9      219.38      263.89     49.20 o 
   6   2   9       39.37       73.06     16.84 o 
 -12   3   9        7.83        5.90     13.04 o 
 -11   3   9       22.53       18.31     10.45 o 
 -10   3   9       15.41       35.72     10.76 o 
  -9   3   9       21.14       19.13      9.29 o 
  -8   3   9      203.55      192.66     26.07 o 
  -7   3   9       89.60       67.26     11.62 o 
  -6   3   9       22.93       25.93     12.07 o 
  -5   3   9       78.38       50.41     10.18 o 
  -4   3   9        2.16        2.78      5.85 o 
  -3   3   9      399.72      378.85     22.85 o 
  -2   3   9       48.84       34.40     11.71 o 
  -1   3   9       27.77       28.07     12.66 o 
   0   3   9      140.91      161.87     56.56 o 
   1   3   9       50.19       56.50     14.95 o 
   2   3   9       24.54       22.12     17.38 o 
   3   3   9        0.01       -1.16     11.39 o 
   4   3   9        0.97        0.34     10.95 o 
   5   3   9        1.66        6.06     13.35 o 
 -12   4   9        3.42        5.43     17.16 o 
 -11   4   9        0.00        8.33      9.14 o 
 -10   4   9       60.27       50.05     12.42 o 
  -9   4   9        0.42        1.61      7.78 o 
  -8   4   9        0.01       -4.67      6.23 o 
  -7   4   9       70.52      133.61     15.87 o 
  -6   4   9       13.51        2.54      6.82 o 
  -5   4   9       10.95        9.60      8.98 o 
  -4   4   9       62.42       71.40     14.71 o 
  -3   4   9       55.16       70.79     14.90 o 
  -2   4   9       33.39       39.53     13.24 o 
  -1   4   9        5.90        6.23      9.54 o 
   0   4   9       62.54       70.64     16.25 o 
   1   4   9       12.52       26.21     20.72 o 
   2   4   9        0.71        6.94     13.43 o 
   3   4   9        0.59       10.15     12.85 o 
   4   4   9       16.34       22.90     15.25 o 
 -12   5   9       20.43        8.72     17.89 o 
 -11   5   9        0.24        1.32     10.58 o 
 -10   5   9       15.43       19.51      9.65 o 
  -9   5   9       31.55       15.58     11.80 o 
  -8   5   9       29.19       30.56      9.88 o 
  -7   5   9       30.72       18.00     10.64 o 
  -6   5   9      276.66      351.91     29.22 o 
  -5   5   9        0.71        5.07      8.90 o 
  -4   5   9      114.57      119.75     18.88 o 
  -3   5   9     1651.68     1785.11     78.16 o 
  -2   5   9      457.48      521.68     37.13 o 
  -1   5   9      101.12      129.30     19.48 o 
   0   5   9       43.70       23.71     12.49 o 
   1   5   9       43.73       56.69     16.56 o 
   2   5   9        0.22        8.74     12.16 o 
   3   5   9        5.78       16.28     15.56 o 
 -12   6   9        8.36       -8.10     17.50 o 
 -11   6   9        6.62       -5.29     14.26 o 
 -10   6   9        6.30        3.48     14.22 o 
  -9   6   9       49.06       45.38     15.15 o 
  -8   6   9       87.04      106.28     22.71 o 
  -7   6   9        3.85       11.59     11.00 o 
  -6   6   9      166.82      193.36     22.89 o 
  -5   6   9      146.21      173.63     22.54 o 
  -4   6   9      302.92      366.35     55.64 o 
  -3   6   9       15.99       20.71      9.37 o 
  -2   6   9        0.07        4.22      8.10 o 
  -1   6   9        2.80       18.91     20.95 o 
   0   6   9        3.17       21.04     12.84 o 
   1   6   9       51.18       62.87     17.73 o 
   2   6   9        0.01       -0.21     12.14 o 
 -12   7   9       66.42       66.44     24.96 o 
 -11   7   9       31.70       37.88     21.01 o 
 -10   7   9       29.25        2.37     15.29 o 
  -9   7   9        4.75       24.57     17.77 o 
  -8   7   9       14.13        2.72     10.52 o 
  -7   7   9       17.09       25.34     20.95 o 
  -6   7   9       30.99       19.52     14.08 o 
  -5   7   9       28.48       28.60     12.48 o 
  -4   7   9       31.60       35.87     10.79 o 
  -3   7   9       37.48       37.29     11.08 o 
  -2   7   9        4.00        4.09      9.17 o 
  -1   7   9        2.73        1.06     11.28 o 
   0   7   9       18.58       14.85     13.66 o 
   1   7   9        9.36       19.81     15.11 o 
 -11   8   9       57.41       82.99     29.90 o 
 -10   8   9      440.11      535.77     61.34 o 
  -9   8   9       21.39       13.47     16.79 o 
  -8   8   9       34.42       53.29     21.72 o 
  -7   8   9       36.58       26.61     27.18 o 
  -6   8   9        5.40       -2.65     10.09 o 
  -5   8   9       11.86       30.61     11.53 o 
  -4   8   9       49.50       62.84     20.74 o 
  -3   8   9       12.54       15.43     14.90 o 
  -2   8   9       17.31       26.00     13.79 o 
  -1   8   9       11.37       46.78     16.77 o 
 -10   9   9        9.47       28.40     20.07 o 
  -9   9   9       15.32        4.06     11.26 o 
  -8   9   9       52.59       42.35     14.96 o 
  -7   9   9        8.05       -3.56     10.13 o 
  -6   9   9        0.01        5.47     10.03 o 
  -5   9   9        9.44       18.13     10.86 o 
  -4   9   9       10.75       27.55     12.23 o 
  -3   9   9        0.58        1.67     13.03 o 
  -8  10   9        6.99        9.63     13.27 o 
  -7  10   9       31.49       35.13     17.70 o 
  -6  10   9       40.63       34.79     15.61 o 
   0 -11  10        3.59       17.56     11.46 o 
   1 -11  10       59.21       60.38     14.83 o 
   2 -11  10        1.95       24.09     11.18 o 
   3 -11  10        3.76       24.94     12.68 o 
   4 -11  10        5.86       15.23     11.18 o 
   5 -11  10       58.26       41.72     13.38 o 
   6 -11  10       18.53       24.65     14.68 o 
  -2 -10  10        0.37       10.97     13.41 o 
  -1 -10  10       43.81       56.97     12.27 o 
   0 -10  10        8.16       21.65      9.33 o 
   1 -10  10        6.83        9.98      9.85 o 
   2 -10  10      117.34      131.03     17.78 o 
   3 -10  10       11.08        9.23     10.44 o 
   4 -10  10        6.86       -4.79      8.49 o 
   5 -10  10       52.18       64.23     17.78 o 
   6 -10  10        1.17        8.95     13.25 o 
   7 -10  10        7.24       12.22     13.41 o 
  -4  -9  10       18.17       16.41     12.22 o 
  -3  -9  10       32.48       25.97     11.49 o 
  -2  -9  10        0.07       12.47      8.50 o 
  -1  -9  10       16.19       14.45      8.91 o 
   0  -9  10      258.19      265.48     20.24 o 
   1  -9  10        4.44       16.03      8.42 o 
   2  -9  10       72.75       51.73     18.68 o 
   3  -9  10        0.51        3.60      8.32 o 
   4  -9  10       93.40      100.76     30.12 o 
   5  -9  10        0.76        8.89      9.08 o 
   6  -9  10       17.13       10.76     10.79 o 
   7  -9  10       38.46       29.13     12.15 o 
  -5  -8  10        0.10        5.46     10.08 o 
  -4  -8  10        0.45       11.74      9.28 o 
  -3  -8  10       51.61       33.51      9.03 o 
  -2  -8  10        1.28       11.18      7.41 o 
  -1  -8  10        6.45        6.01      7.32 o 
   0  -8  10      102.75      120.19     13.82 o 
   1  -8  10       98.81       91.10     12.60 o 
   2  -8  10       75.86       86.78     18.06 o 
   3  -8  10       20.39       21.67      9.15 o 
   4  -8  10       67.78      106.53     21.16 o 
   5  -8  10        0.21       22.35     10.23 o 
   6  -8  10        7.72       16.53     10.03 o 
   7  -8  10       65.40       71.46     19.11 o 
   8  -8  10        6.84        9.94      9.90 o 
  -6  -7  10        0.80       -4.00      8.93 o 
  -5  -7  10       73.24       59.42     14.83 o 
  -4  -7  10        0.01       -3.96      9.79 o 
  -3  -7  10      116.32      103.18     13.01 o 
  -2  -7  10        0.31        4.47      6.57 o 
  -1  -7  10       14.91       11.74      8.10 o 
   0  -7  10       37.34       32.25      9.83 o 
   1  -7  10       45.68       35.97      8.84 o 
   2  -7  10        4.78       10.53      6.28 o 
   3  -7  10        7.83       13.12      6.55 o 
   4  -7  10       33.49       31.41     10.52 o 
   5  -7  10        2.82        2.38      7.94 o 
   6  -7  10       56.68       28.20     16.11 o 
   7  -7  10        1.51       18.40     10.23 o 
   8  -7  10       19.48       29.59     11.93 o 
  -7  -6  10        4.57        2.80     13.49 o 
  -6  -6  10       61.73       29.94     26.64 o 
  -5  -6  10      146.55      169.31     25.10 o 
  -4  -6  10        0.33       10.11      8.18 o 
  -3  -6  10       57.94       52.06     11.40 o 
  -2  -6  10      145.52      158.21     27.04 o 
  -1  -6  10       78.20       72.37     23.38 o 
   0  -6  10       84.93      110.54     14.56 o 
   1  -6  10      164.20      142.25     11.87 o 
   2  -6  10       89.81      121.03     11.09 o 
   3  -6  10       11.98       14.59      6.54 o 
   4  -6  10        0.93       14.99      7.35 o 
   5  -6  10       11.26        8.21      8.96 o 
   6  -6  10      266.36      251.02     32.66 o 
   7  -6  10        0.35        4.49      9.19 o 
   8  -6  10       31.88       27.85     11.78 o 
  -8  -5  10       87.42       90.42     21.88 o 
  -7  -5  10       52.17      126.80     29.90 o 
  -6  -5  10       41.57       45.27     15.93 o 
  -5  -5  10       93.88       71.77     19.22 o 
  -4  -5  10       67.20       65.16     13.59 o 
  -3  -5  10      115.87      110.39     15.50 o 
  -2  -5  10      188.02      185.97     21.56 o 
  -1  -5  10       78.46       88.51      9.49 o 
   0  -5  10        0.44        0.24      5.12 o 
   1  -5  10      130.21      132.64     11.46 o 
   2  -5  10       24.12       16.29      6.62 o 
   3  -5  10        1.73        5.41      9.05 o 
   4  -5  10       15.58        9.61      6.73 o 
   5  -5  10        4.80       14.15      7.38 o 
   6  -5  10       88.75       83.98     13.88 o 
   7  -5  10       34.45       19.66     10.16 o 
   8  -5  10       25.36       45.35     13.21 o 
  -9  -4  10        6.31       -0.58     13.52 o 
  -8  -4  10       67.44       34.75     14.93 o 
  -7  -4  10        9.27       -0.37     11.37 o 
  -6  -4  10        2.87        4.85     10.61 o 
  -5  -4  10        9.27       16.28     11.48 o 
  -4  -4  10      328.44      332.11     79.77 o 
  -3  -4  10       84.15       94.77     20.88 o 
  -2  -4  10       49.46       55.46      7.74 o 
  -1  -4  10        1.05       -1.41      4.96 o 
   0  -4  10       28.39       32.61      7.03 o 
   1  -4  10       16.96       19.08      5.96 o 
   2  -4  10      130.62      101.30     10.01 o 
   3  -4  10       20.55       13.38      6.99 o 
   4  -4  10        0.30       14.12      6.80 o 
   5  -4  10       91.19       79.58     11.60 o 
   6  -4  10        1.78       11.53      7.43 o 
   7  -4  10       26.25       16.23     12.17 o 
   8  -4  10       10.50       17.14     13.44 o 
  -9  -3  10       36.98       16.54     13.49 o 
  -8  -3  10        0.03        5.61     11.59 o 
  -7  -3  10       40.42       45.58     14.59 o 
  -6  -3  10       66.83       76.07     16.60 o 
  -5  -3  10       23.63       41.21     22.63 o 
  -4  -3  10      325.76      306.70     20.83 o 
  -3  -3  10       48.98       68.17     11.27 o 
  -2  -3  10      298.38      307.96     19.12 o 
  -1  -3  10      979.77      967.18     32.95 o 
   0  -3  10       36.39       37.73      7.94 o 
   1  -3  10       17.71       10.49      5.17 o 
   2  -3  10      150.08      140.64     20.94 o 
   3  -3  10      132.93      156.13     14.34 o 
   4  -3  10        0.52        8.68      6.99 o 
   5  -3  10       12.19        6.64      7.02 o 
   6  -3  10       24.65       24.67      9.90 o 
   7  -3  10       10.20       24.31      9.36 o 
 -10  -2  10       14.54       37.81     19.51 o 
  -9  -2  10      152.26      191.61     26.86 o 
  -8  -2  10        7.25       -5.92     16.83 o 
  -7  -2  10        0.19       -8.41      9.25 o 
  -6  -2  10        1.44        1.52      8.68 o 
  -5  -2  10      143.86      142.83     15.57 o 
  -4  -2  10        0.02       -6.62      5.90 o 
  -3  -2  10        0.02        3.70      6.55 o 
  -2  -2  10     1074.51     1040.21     34.82 o 
  -1  -2  10        0.94       -2.73      7.17 o 
   0  -2  10      134.20      113.63     11.47 o 
   1  -2  10      273.54      261.76     16.18 o 
   2  -2  10      102.03      104.08     18.73 o 
   3  -2  10       85.94       90.64     11.63 o 
   4  -2  10       15.24        9.92      7.11 o 
   5  -2  10        1.65       10.26      7.36 o 
   6  -2  10       11.46       11.48      8.81 o 
   7  -2  10        5.23       10.43     10.82 o 
 -10  -1  10       23.79       74.26     19.80 o 
  -9  -1  10       56.53       16.71     25.77 o 
  -8  -1  10      107.01      132.47     22.13 o 
  -7  -1  10        0.18       10.44     10.49 o 
  -6  -1  10       10.97        6.37      7.35 o 
  -5  -1  10      143.75      213.76     41.79 o 
  -4  -1  10        5.14       -4.27      6.20 o 
  -3  -1  10       20.75       15.75      7.55 o 
  -2  -1  10      656.42      670.77     25.96 o 
  -1  -1  10        0.01        2.49      5.06 o 
   0  -1  10      333.69      322.58     17.79 o 
   1  -1  10       41.43       45.77     14.33 o 
   2  -1  10        9.14       12.99      7.75 o 
   3  -1  10        0.91        4.25      6.09 o 
   4  -1  10        0.01        3.66      6.55 o 
   5  -1  10       43.32       44.23     13.71 o 
   6  -1  10        0.10       23.32     14.44 o 
   7  -1  10       23.27       26.00     11.84 o 
 -11   0  10        7.03        2.22     12.52 o 
 -10   0  10       54.13       70.44     18.33 o 
  -9   0  10       83.49      111.04     21.02 o 
  -8   0  10       73.33       81.57     13.18 o 
  -7   0  10       35.57       35.46      9.67 o 
  -6   0  10       41.75        8.55      7.56 o 
  -5   0  10       74.74       63.05     11.32 o 
  -4   0  10       14.22       -0.34      5.94 o 
  -3   0  10      109.30       77.98     15.09 o 
  -2   0  10      435.52      452.05     24.87 o 
  -1   0  10       13.09        3.20      6.45 o 
   0   0  10       37.78       36.40      7.86 o 
   1   0  10      253.68      236.44     39.40 o 
   2   0  10       83.73       60.35     11.31 o 
   3   0  10      180.11      195.52     20.04 o 
   4   0  10       17.15       18.59     11.88 o 
   5   0  10       16.45       10.19     13.05 o 
   6   0  10       33.93       22.68     11.80 o 
 -11   1  10       61.76       71.83     25.14 o 
 -10   1  10      118.01      130.54     48.03 o 
  -9   1  10        0.00        1.52      8.36 o 
  -8   1  10      149.29      184.65     19.02 o 
  -7   1  10        3.18        2.58      7.14 o 
  -6   1  10      113.08      102.99     13.91 o 
  -5   1  10       67.56       68.19     24.52 o 
  -4   1  10        7.10       11.05      6.96 o 
  -3   1  10      100.53      111.29     14.70 o 
  -2   1  10       16.44        5.78      7.34 o 
  -1   1  10        7.62        5.68      6.22 o 
   0   1  10        6.54       16.19      8.47 o 
   1   1  10        3.10       18.20     10.67 o 
   2   1  10       19.51        7.57      7.55 o 
   3   1  10        4.56        3.56     11.88 o 
   4   1  10        0.73        8.43     10.77 o 
   5   1  10        0.01       -3.91     11.38 o 
 -11   2  10        7.87       -5.76     10.07 o 
 -10   2  10       24.86        7.15      9.01 o 
  -9   2  10        0.04       13.21      9.22 o 
  -8   2  10        0.10        3.77      7.43 o 
  -7   2  10       41.49       42.74     22.64 o 
  -6   2  10       84.74      100.84     18.30 o 
  -5   2  10      201.46      202.13     18.33 o 
  -4   2  10        2.75        1.91      7.16 o 
  -3   2  10      120.03      117.00     14.08 o 
  -2   2  10       39.40       38.94      9.90 o 
  -1   2  10       35.79       44.67     13.37 o 
   0   2  10       23.80       33.37     13.02 o 
   1   2  10       13.73       -2.08     10.52 o 
   2   2  10       54.42       55.15     14.99 o 
   3   2  10        1.10       23.54     20.99 o 
   4   2  10       18.52       22.73     13.65 o 
   5   2  10       21.12       12.32     13.87 o 
 -11   3  10        0.01        9.50     10.35 o 
 -10   3  10       28.15       28.99     18.62 o 
  -9   3  10       23.84       18.60     10.42 o 
  -8   3  10       26.35       19.04     21.95 o 
  -7   3  10      240.72      261.57     21.64 o 
  -6   3  10      368.83      359.80     24.29 o 
  -5   3  10      160.92      155.42     16.35 o 
  -4   3  10       17.59       17.65      7.62 o 
  -3   3  10      171.67      175.66     17.31 o 
  -2   3  10      230.36      206.84     23.75 o 
  -1   3  10        3.94       27.35     13.75 o 
   0   3  10        0.33       16.19     11.79 o 
   1   3  10       18.41       23.69     12.43 o 
   2   3  10       18.50       14.21     17.95 o 
   3   3  10       18.17       48.54     16.35 o 
   4   3  10        8.02        9.65     17.58 o 
 -11   4  10       19.68       22.92     11.85 o 
 -10   4  10        0.57        0.25      8.88 o 
  -9   4  10       22.51       14.07      9.17 o 
  -8   4  10        0.97        2.19      7.16 o 
  -7   4  10        5.28        6.89      7.72 o 
  -6   4  10      112.76      127.98     16.03 o 
  -5   4  10       20.39       17.27      8.41 o 
  -4   4  10      191.80      184.91     36.28 o 
  -3   4  10        3.45        5.35     20.03 o 
  -2   4  10       70.83       98.71     22.67 o 
  -1   4  10        0.97       24.94     12.29 o 
   0   4  10       23.20       28.02     13.39 o 
   1   4  10       58.20       70.89     18.56 o 
   2   4  10        0.32       10.84     14.02 o 
   3   4  10        6.65       26.27     19.26 o 
 -11   5  10       50.48       68.53     17.97 o 
 -10   5  10       15.14        3.64      9.53 o 
  -9   5  10       24.18       30.89     11.06 o 
  -8   5  10      225.93      292.93     29.54 o 
  -7   5  10       30.61        2.97     11.11 o 
  -6   5  10      168.98      193.61     24.17 o 
  -5   5  10       37.14       24.63     11.86 o 
  -4   5  10       75.84       76.55     16.90 o 
  -3   5  10       87.51      103.10     18.90 o 
  -2   5  10       42.56       43.66     14.22 o 
  -1   5  10      296.74      325.13     42.52 o 
   0   5  10       19.01       44.45     15.51 o 
   1   5  10       12.46       33.15     14.98 o 
   2   5  10        0.42        3.71     13.73 o 
 -11   6  10       44.42       19.32     19.51 o 
 -10   6  10      193.12      364.70     50.24 o 
  -9   6  10        8.53       10.75     12.07 o 
  -8   6  10       90.29      118.60     28.93 o 
  -7   6  10       64.36       49.11     19.00 o 
  -6   6  10       31.57       28.70     12.56 o 
  -5   6  10       33.64       30.51     13.18 o 
  -4   6  10        0.14        1.00      9.77 o 
  -3   6  10       67.04       70.35     13.92 o 
  -2   6  10       28.04       61.58     16.98 o 
  -1   6  10      368.66      486.49     60.59 o 
   0   6  10       53.48       49.66     18.49 o 
   1   6  10        0.01        8.74     15.86 o 
 -11   7  10       57.97       81.88     28.36 o 
 -10   7  10        2.99       35.67     20.58 o 
  -9   7  10       15.96       18.17     16.19 o 
  -8   7  10       63.23       89.85     34.94 o 
  -7   7  10        3.07       10.02     11.06 o 
  -6   7  10        1.91        9.17     17.77 o 
  -5   7  10       15.03        9.05     12.80 o 
  -4   7  10       38.50       22.00     10.89 o 
  -3   7  10        1.91        3.21      9.48 o 
  -2   7  10        0.01       10.86     18.19 o 
  -1   7  10        8.58       27.67     16.17 o 
 -10   8  10       35.11       19.28     19.00 o 
  -9   8  10       38.05       39.97     22.24 o 
  -8   8  10        8.11       27.10     19.00 o 
  -7   8  10       21.04       46.77     15.49 o 
  -6   8  10        1.83       15.16     10.41 o 
  -5   8  10       13.22       17.04     10.12 o 
  -4   8  10       23.66       24.77     11.79 o 
  -3   8  10       30.17       31.91     15.44 o 
  -2   8  10        0.10       -4.73     19.06 o 
  -8   9  10        8.89       19.80     14.24 o 
  -7   9  10        9.93       22.61     12.92 o 
  -6   9  10       25.30        4.29     10.86 o 
  -5   9  10        2.60        9.79     11.67 o 
  -1 -10  11        0.53        2.97      9.15 o 
   0 -10  11        4.51       16.97      9.67 o 
   1 -10  11        6.34       23.19     11.33 o 
   2 -10  11       68.72       37.68     26.14 o 
   3 -10  11       16.06       25.88     11.82 o 
   4 -10  11        1.80      -13.47     10.82 o 
   5 -10  11        0.05       -1.35     11.77 o 
  -3  -9  11        0.71        7.55      8.95 o 
  -2  -9  11       12.24       16.37     10.12 o 
  -1  -9  11       36.14       35.76     10.98 o 
   0  -9  11       64.63       86.33     13.71 o 
   1  -9  11        2.75        5.79      9.60 o 
   2  -9  11        0.83        2.76      9.10 o 
   3  -9  11       19.07       22.89     10.76 o 
   4  -9  11       14.33       25.88     21.27 o 
   5  -9  11        2.06       13.11     10.79 o 
   6  -9  11       30.32       15.47     11.74 o 
  -4  -8  11        7.47        4.93      9.87 o 
  -3  -8  11       53.09       39.29     13.60 o 
  -2  -8  11       40.64       37.88     10.28 o 
  -1  -8  11        3.63       11.15      8.34 o 
   0  -8  11       47.30       58.72     11.38 o 
   1  -8  11      266.71      286.44     20.81 o 
   2  -8  11       31.27       29.30      9.42 o 
   3  -8  11       12.67       22.15     12.94 o 
   4  -8  11        1.40        5.25      8.72 o 
   5  -8  11        1.91        4.33      8.98 o 
   6  -8  11       53.91       57.68     13.86 o 
  -5  -7  11       57.14       90.64     20.85 o 
  -4  -7  11       46.09       49.54     21.03 o 
  -3  -7  11       30.01        7.06      7.30 o 
  -2  -7  11      136.53      140.16     25.96 o 
  -1  -7  11       54.79       83.48     14.32 o 
   0  -7  11        3.41       12.66      7.35 o 
   1  -7  11       42.24       51.19     11.82 o 
   2  -7  11       12.08       17.69      7.09 o 
   3  -7  11        3.95       11.25      7.93 o 
   4  -7  11       14.27        7.87      9.81 o 
   5  -7  11        3.08       21.90     10.15 o 
   6  -7  11        7.60       15.45     10.93 o 
   7  -7  11       45.50       53.06     13.69 o 
  -6  -6  11        0.08        3.36     12.38 o 
  -5  -6  11      160.56      202.84     28.19 o 
  -4  -6  11        1.66        0.89     10.39 o 
  -3  -6  11       25.94       41.92     11.87 o 
  -2  -6  11       65.85       74.46     18.46 o 
  -1  -6  11       80.71       57.85     10.91 o 
   0  -6  11        0.13        3.17      7.32 o 
   1  -6  11        9.13       15.74      6.80 o 
   2  -6  11       60.91       55.67     13.19 o 
   3  -6  11       18.04       22.68      7.98 o 
   4  -6  11        0.15       21.66      8.74 o 
   5  -6  11       96.05      105.38     21.28 o 
   6  -6  11        0.21       19.54      9.59 o 
   7  -6  11        0.51        6.73     10.33 o 
  -7  -5  11        6.29       -2.68     12.87 o 
  -6  -5  11       74.70       84.90     23.11 o 
  -5  -5  11        0.75        4.66     10.75 o 
  -4  -5  11      170.10      186.21     24.76 o 
  -3  -5  11        8.83       12.01      8.75 o 
  -2  -5  11        0.42       -3.32      9.94 o 
  -1  -5  11     1292.11     1582.93     71.54 o 
   0  -5  11       23.36       40.51      9.41 o 
   1  -5  11        1.10        2.82      5.81 o 
   2  -5  11      106.46       98.01     16.47 o 
   3  -5  11        7.98       13.76      7.11 o 
   4  -5  11        5.34        7.89      7.20 o 
   5  -5  11        0.58        9.62      7.84 o 
   6  -5  11        0.24       19.93     10.38 o 
   7  -5  11       10.66       12.94     10.04 o 
  -8  -4  11       10.58        4.52     17.76 o 
  -7  -4  11       20.62       27.65     14.49 o 
  -6  -4  11        2.88        7.39     11.13 o 
  -5  -4  11       84.66       89.74     18.65 o 
  -4  -4  11       23.79       15.15     11.24 o 
  -3  -4  11        4.84       11.67      8.21 o 
  -2  -4  11      307.13      361.93     36.86 o 
  -1  -4  11      497.01      559.41     24.55 o 
   0  -4  11      205.78      232.92     18.00 o 
   1  -4  11       45.31       45.40     10.90 o 
   2  -4  11       14.42        7.44      6.91 o 
   3  -4  11       66.82       64.87     11.00 o 
   4  -4  11       28.92       25.36      8.41 o 
   5  -4  11        0.00        2.05      6.99 o 
   6  -4  11        7.31       22.53      9.20 o 
   7  -4  11       30.05       35.65     11.83 o 
  -9  -3  11        7.74       13.46     13.93 o 
  -8  -3  11       30.71       16.62     13.81 o 
  -7  -3  11       50.43        9.22     14.04 o 
  -6  -3  11        1.18       -5.83      8.83 o 
  -5  -3  11      123.55      125.64     26.66 o 
  -4  -3  11        0.16       -1.49      9.20 o 
  -3  -3  11       16.10       20.56      9.19 o 
  -2  -3  11      916.72      976.71     34.38 o 
  -1  -3  11      232.57      243.18     17.01 o 
   0  -3  11       50.69       63.88     10.04 o 
   1  -3  11       99.57      110.92     19.11 o 
   2  -3  11       50.84       68.42     12.64 o 
   3  -3  11       48.35       38.34     10.97 o 
   4  -3  11        4.07        1.97      6.94 o 
   5  -3  11        1.33        7.49      8.03 o 
   6  -3  11        1.53       20.58      9.17 o 
  -9  -2  11      248.06      324.50     34.80 o 
  -8  -2  11       94.60      142.81     24.60 o 
  -7  -2  11        1.23      -13.75     10.22 o 
  -6  -2  11       51.15       73.25     17.02 o 
  -5  -2  11        7.79       12.93     10.36 o 
  -4  -2  11        9.80        6.30      8.47 o 
  -3  -2  11       77.37       83.26     12.78 o 
  -2  -2  11       47.71       53.14      9.33 o 
  -1  -2  11        0.36       -4.45      5.06 o 
   0  -2  11      400.86      406.52     22.96 o 
   1  -2  11      111.15      127.90     16.04 o 
   2  -2  11        0.83       -1.10      7.33 o 
   3  -2  11      293.28      299.91     23.47 o 
   4  -2  11       16.39       26.60     10.35 o 
   5  -2  11       14.73       25.22     15.80 o 
   6  -2  11       17.50       18.81     14.81 o 
 -10  -1  11       30.31       35.97     17.24 o 
  -9  -1  11       30.42       54.13     16.27 o 
  -8  -1  11       60.34       40.14     26.80 o 
  -7  -1  11       65.79      116.37     20.57 o 
  -6  -1  11       40.80       58.35     12.16 o 
  -5  -1  11       26.36       23.79      9.39 o 
  -4  -1  11        0.12        0.31      7.40 o 
  -3  -1  11        8.58       14.58      9.54 o 
  -2  -1  11        0.05        3.68      6.59 o 
  -1  -1  11      256.25      251.88     18.54 o 
   0  -1  11       18.72       23.38      7.20 o 
   1  -1  11       19.07        6.31      7.96 o 
   2  -1  11       46.99       26.33      9.67 o 
   3  -1  11       50.97       49.72     18.90 o 
   4  -1  11        5.72       18.97      9.65 o 
   5  -1  11        5.62        4.42     13.91 o 
 -10   0  11      147.00      181.64     37.92 o 
  -9   0  11        1.81        0.99     12.09 o 
  -8   0  11      133.33      167.23     25.35 o 
  -7   0  11       93.37       62.59     12.90 o 
  -6   0  11       10.63        4.80     12.31 o 
  -5   0  11       83.39       53.04     11.75 o 
  -4   0  11       34.37       40.28     10.48 o 
  -3   0  11       52.80       81.33     12.54 o 
  -2   0  11        8.31       -0.58      6.61 o 
  -1   0  11       21.11       29.75     10.10 o 
   0   0  11        0.05       -3.46      6.73 o 
   1   0  11        0.39        6.27      8.05 o 
   2   0  11      200.53      182.84     18.53 o 
   3   0  11        1.74       -3.80      7.93 o 
   4   0  11       17.50       14.94     13.49 o 
   5   0  11        0.74       31.55     16.47 o 
 -10   1  11        3.26       29.66     14.20 o 
  -9   1  11        1.91       -0.40      9.04 o 
  -8   1  11        1.77       -8.16      7.98 o 
  -7   1  11       56.27       19.72     10.69 o 
  -6   1  11       15.88        9.92      8.35 o 
  -5   1  11      175.67      181.09     26.09 o 
  -4   1  11        5.49        9.74      8.00 o 
  -3   1  11        4.25        5.05      7.46 o 
  -2   1  11        4.13       14.01      9.04 o 
  -1   1  11       29.97       24.28      9.35 o 
   0   1  11       12.22       13.07     14.85 o 
   1   1  11       79.94      112.09     20.60 o 
   2   1  11        2.70        5.16     11.33 o 
   3   1  11       30.36       27.11     13.95 o 
   4   1  11       12.39        5.39     18.84 o 
 -11   2  11        1.51       16.54     14.74 o 
 -10   2  11        3.49       15.69     10.85 o 
  -9   2  11       76.31       75.29     15.10 o 
  -8   2  11        2.91        6.68      8.58 o 
  -7   2  11        3.91        4.71      8.62 o 
  -6   2  11      308.36      390.18     26.73 o 
  -5   2  11       90.02       75.22     13.15 o 
  -4   2  11      242.83      285.87     22.01 o 
  -3   2  11       78.63       95.02     14.03 o 
  -2   2  11        3.88        2.97      8.22 o 
  -1   2  11       33.32       55.67     16.03 o 
   0   2  11        1.86      -10.00      9.40 o 
   1   2  11       14.98       33.70     18.37 o 
   2   2  11        2.36        8.89     12.45 o 
   3   2  11       32.05       54.43     17.40 o 
 -11   3  11       11.74       13.05     14.37 o 
 -10   3  11        0.12       -4.67      9.51 o 
  -9   3  11       13.62       13.51      9.62 o 
  -8   3  11      104.08       83.65     15.02 o 
  -7   3  11        0.48        3.76      7.75 o 
  -6   3  11       71.04       70.04     16.48 o 
  -5   3  11      210.66      216.68     20.33 o 
  -4   3  11        5.39       12.37      8.19 o 
  -3   3  11       96.06      131.11     42.70 o 
  -2   3  11       79.02       98.99     18.68 o 
  -1   3  11      120.25      132.90     32.05 o 
   0   3  11       24.59       16.42     12.24 o 
   1   3  11        5.57       27.34     14.79 o 
   2   3  11        1.80       -2.00     19.49 o 
   3   3  11        1.76       12.37     17.95 o 
 -11   4  11       71.42       89.75     19.78 o 
 -10   4  11        6.05        5.98     10.28 o 
  -9   4  11       21.13        7.80      9.76 o 
  -8   4  11      173.57      270.29     24.04 o 
  -7   4  11        8.73       -0.89      8.46 o 
  -6   4  11      133.47      141.07     17.56 o 
  -5   4  11      147.77      110.23     19.19 o 
  -4   4  11       66.28      103.69     45.94 o 
  -3   4  11       54.60       25.83     28.32 o 
  -2   4  11       19.10       20.87     17.52 o 
  -1   4  11      458.12      555.40     42.24 o 
   0   4  11      158.15      160.32     24.92 o 
   1   4  11       19.10       30.31     27.83 o 
   2   4  11        0.85        2.59     14.43 o 
 -10   5  11        0.01       -1.59      9.34 o 
  -9   5  11        1.86        2.79     12.52 o 
  -8   5  11      174.36      179.12     25.93 o 
  -7   5  11       27.40       40.45     14.80 o 
  -6   5  11       34.87       14.92     12.28 o 
  -5   5  11       51.26       29.43     34.42 o 
  -4   5  11       15.39       29.60     21.59 o 
  -3   5  11       70.95       55.08     16.13 o 
  -2   5  11      200.31      241.31     34.96 o 
  -1   5  11       95.37       99.64     23.36 o 
   0   5  11        7.75       -3.28     12.58 o 
 -10   6  11       42.76       64.23     25.60 o 
  -9   6  11       34.63       42.97     16.79 o 
  -8   6  11       60.47       60.44     17.74 o 
  -7   6  11       42.34       39.31     28.66 o 
  -6   6  11        9.46       11.86     13.14 o 
  -5   6  11        2.58       10.53     12.01 o 
  -4   6  11        0.35       -2.54     28.89 o 
  -3   6  11       11.13       24.80     37.25 o 
  -2   6  11       53.63       38.14     23.88 o 
  -1   6  11       28.29       34.53     16.94 o 
  -9   7  11       85.43      120.63     24.39 o 
  -8   7  11       90.82      160.14     25.99 o 
  -7   7  11       10.14        2.25     15.82 o 
  -6   7  11       16.60       15.36     14.56 o 
  -5   7  11        0.08        1.89      9.63 o 
  -4   7  11        0.48       19.52     11.46 o 
  -3   7  11       41.22       46.82     17.97 o 
  -7   8  11       48.80       74.84     22.89 o 
  -6   8  11       43.49       35.13     18.11 o 
  -1  -9  12       19.28       25.50     10.71 o 
   0  -9  12        7.97       19.81     10.43 o 
   1  -9  12       17.86       27.11     10.50 o 
   2  -9  12        4.84       11.46     10.39 o 
   3  -9  12        1.45       18.90     13.32 o 
   4  -9  12      103.06      138.39     23.74 o 
  -3  -8  12       48.67       48.19     14.55 o 
  -2  -8  12       23.25       38.80     13.28 o 
  -1  -8  12       76.30       64.80     14.84 o 
   0  -8  12       19.65       21.49      9.79 o 
   1  -8  12       32.74       27.47     10.31 o 
   2  -8  12        9.82       10.12     13.00 o 
   3  -8  12       27.36       28.94     14.01 o 
   4  -8  12        1.59       10.33     10.54 o 
   5  -8  12        0.74        8.30     10.50 o 
  -4  -7  12       89.05      156.48     26.24 o 
  -3  -7  12       45.20       70.37     14.71 o 
  -2  -7  12        3.55        3.53      9.49 o 
  -1  -7  12       68.53       41.71     16.36 o 
   0  -7  12       46.46       38.43     12.28 o 
   1  -7  12        1.38        7.04      8.21 o 
   2  -7  12       70.11       91.00     14.96 o 
   3  -7  12       20.54       13.65      8.62 o 
   4  -7  12        0.74        0.55      9.44 o 
   5  -7  12        2.39        3.32      9.65 o 
  -5  -6  12        2.73       15.63     14.00 o 
  -4  -6  12        2.36        3.53     11.93 o 
  -3  -6  12        0.21        6.95      9.06 o 
  -2  -6  12       56.19       51.31     19.39 o 
  -1  -6  12        0.06        0.25      8.91 o 
   0  -6  12      168.21      163.76     21.50 o 
   1  -6  12        2.70        9.69      7.92 o 
   2  -6  12       13.69       27.33     18.31 o 
   3  -6  12       61.81       82.79     12.34 o 
   4  -6  12        1.31       -2.24      7.76 o 
   5  -6  12        5.34        9.43      9.93 o 
  -6  -5  12        2.08       12.64     13.06 o 
  -5  -5  12        9.54       14.61     12.82 o 
  -4  -5  12       42.01       33.30     15.06 o 
  -3  -5  12       15.31       33.23     11.66 o 
  -2  -5  12      135.70      106.46     15.34 o 
  -1  -5  12       82.60       96.33     25.99 o 
   0  -5  12      134.42      146.20     14.72 o 
   1  -5  12        0.06        3.43      7.06 o 
   2  -5  12        4.87        5.48      9.17 o 
   3  -5  12       58.12       63.29     13.64 o 
   4  -5  12        6.00       28.02     11.85 o 
   5  -5  12        3.71        6.98     11.15 o 
  -7  -4  12        1.58       14.14     14.08 o 
  -6  -4  12        1.69       -5.63     12.15 o 
  -5  -4  12        4.37      -11.37     14.02 o 
  -4  -4  12       10.96       -5.69      9.80 o 
  -3  -4  12       67.70       32.47     14.39 o 
  -2  -4  12      169.50      167.85     17.19 o 
  -1  -4  12      222.07      271.72     19.05 o 
   0  -4  12      864.89     1023.00     37.01 o 
   1  -4  12      450.95      541.24     73.22 o 
   2  -4  12        5.75       22.22      9.66 o 
   3  -4  12      121.28      103.65     16.16 o 
   4  -4  12        6.74       28.15     11.06 o 
   5  -4  12        1.93       -1.78     10.20 o 
  -8  -3  12       39.25       23.74     15.81 o 
  -7  -3  12       24.15       46.84     33.00 o 
  -6  -3  12       49.09       50.93     17.79 o 
  -5  -3  12       11.46       34.09     15.35 o 
  -4  -3  12        1.70       -7.50     10.40 o 
  -3  -3  12       40.28       70.14     22.46 o 
  -2  -3  12       61.54       54.58     10.17 o 
  -1  -3  12       84.11       87.36     17.64 o 
   0  -3  12       37.82       49.57     10.33 o 
   1  -3  12       53.75       63.57     15.55 o 
   2  -3  12       46.45       44.68     12.03 o 
   3  -3  12        3.41        3.76      9.22 o 
   4  -3  12        2.61        2.85      9.38 o 
   5  -3  12        0.23       -1.77     10.09 o 
  -8  -2  12      172.32      187.05     27.60 o 
  -7  -2  12       21.20       19.08     16.14 o 
  -6  -2  12        0.78       14.56     24.51 o 
  -5  -2  12       25.33       37.75     14.70 o 
  -4  -2  12       18.26       16.60      9.90 o 
  -3  -2  12       52.16       56.44     12.08 o 
  -2  -2  12        0.69       -7.47      7.11 o 
  -1  -2  12       99.24       77.08     10.98 o 
   0  -2  12        7.15        9.88     11.54 o 
   1  -2  12        0.74        9.40      8.82 o 
   2  -2  12      127.70      151.36     20.18 o 
   3  -2  12        1.90       30.74     12.04 o 
   4  -2  12        2.68       -2.74     14.27 o 
   5  -2  12        0.38        8.64     10.83 o 
  -9  -1  12        4.25        4.58     14.53 o 
  -8  -1  12        4.74        1.91     12.87 o 
  -7  -1  12      101.17      134.86     54.71 o 
  -6  -1  12       12.20        6.70      9.23 o 
  -5  -1  12        0.54        8.06      9.14 o 
  -4  -1  12       26.24       25.59     10.41 o 
  -3  -1  12       13.48       -2.42      8.38 o 
  -2  -1  12       10.72        7.20      9.64 o 
  -1  -1  12       12.15       21.12      9.54 o 
   0  -1  12        6.60       -5.02      7.61 o 
   1  -1  12        0.61        9.18      8.50 o 
   2  -1  12        1.68        8.60      8.59 o 
   3  -1  12      108.43      119.51     17.71 o 
   4  -1  12       39.71       55.26     14.00 o 
  -9   0  12      104.18      167.60     27.75 o 
  -8   0  12       22.86       30.13     15.02 o 
  -7   0  12        0.46       19.41     11.28 o 
  -6   0  12      105.57      107.61     15.86 o 
  -5   0  12        0.74        3.32     10.71 o 
  -4   0  12      217.41      228.82     21.09 o 
  -3   0  12       31.96       17.36      9.31 o 
  -2   0  12        2.36        2.37      7.66 o 
  -1   0  12       19.62       24.04      8.99 o 
   0   0  12        1.14        2.32     11.55 o 
   1   0  12        0.21        7.61     15.03 o 
   2   0  12       59.50       69.21     14.31 o 
   3   0  12       19.64       33.93     15.42 o 
  -9   1  12       25.94       10.35     12.65 o 
  -8   1  12       73.98       78.35     15.29 o 
  -7   1  12        9.79       17.19     10.09 o 
  -6   1  12       23.55       36.55     10.70 o 
  -5   1  12       84.29      101.36     15.07 o 
  -4   1  12        2.89        1.08      8.30 o 
  -3   1  12      158.79      175.53     18.57 o 
  -2   1  12        0.07        1.84      7.73 o 
  -1   1  12        9.78       12.69     11.65 o 
   0   1  12        3.09        8.24     12.15 o 
   1   1  12        1.81      -13.54     11.26 o 
   2   1  12        1.33       15.82     14.35 o 
   3   1  12       23.37       38.98     17.63 o 
 -10   2  12        6.94        1.09     11.18 o 
  -9   2  12        6.42       10.64     10.32 o 
  -8   2  12      176.40      304.53     26.27 o 
  -7   2  12        3.59      -10.04      8.08 o 
  -6   2  12      189.70      219.57     22.01 o 
  -5   2  12      238.89      270.50     37.06 o 
  -4   2  12        3.46        2.89     11.68 o 
  -3   2  12       21.51       25.40      9.68 o 
  -2   2  12       19.43       18.87      9.67 o 
  -1   2  12        0.06        7.74     22.59 o 
   0   2  12        4.35       11.97     13.47 o 
   1   2  12        0.03       18.49     13.41 o 
   2   2  12        0.00       -2.51     13.20 o 
 -10   3  12        8.49       30.26     26.03 o 
  -9   3  12       35.87       24.45     11.75 o 
  -8   3  12      105.61      121.93     17.86 o 
  -7   3  12        4.73        1.02      8.82 o 
  -6   3  12       94.74      117.48     22.47 o 
  -5   3  12       43.38       47.66     19.25 o 
  -4   3  12       22.19       21.90     10.42 o 
  -3   3  12       10.94        7.40     12.25 o 
  -2   3  12      107.08       79.81     18.76 o 
  -1   3  12       12.18       10.20     12.09 o 
   0   3  12       44.71       42.71     16.29 o 
   1   3  12       38.04       86.95     21.73 o 
  -9   4  12       10.07       22.30     12.53 o 
  -8   4  12       29.25       20.02     11.73 o 
  -7   4  12       59.14      100.61     16.07 o 
  -6   4  12        7.20       13.03      9.84 o 
  -5   4  12        7.04       16.17     13.03 o 
  -4   4  12        2.61       15.36     12.42 o 
  -3   4  12       21.77       50.29     29.21 o 
  -2   4  12       39.35       45.26     16.17 o 
  -1   4  12       15.28       22.89     14.60 o 
   0   4  12      141.91      279.36     50.38 o 
  -9   5  12        0.89        1.11     14.22 o 
  -8   5  12       15.56       44.65     16.88 o 
  -7   5  12      141.65      201.54     56.92 o 
  -6   5  12        1.86       -0.93     12.17 o 
  -5   5  12        6.64        4.21     12.29 o 
  -4   5  12        0.72        0.36     11.82 o 
  -3   5  12       77.14      114.22     22.45 o 
  -2   5  12       12.81        2.08     12.41 o 
  -8   6  12        9.36       54.05     35.49 o 
  -7   6  12       77.53       40.22     16.83 o 
  -6   6  12       44.01       44.24     18.74 o 
  -5   6  12       12.88       28.27     15.36 o 
  -4   6  12        1.91       14.83     13.63 o 
  -3   6  12       26.60       62.86     19.09 o 
   0  -8  13      118.22       92.98     17.31 o 
   1  -8  13        0.14        9.28     11.09 o 
  -2  -7  13       16.83       19.00     18.44 o 
  -1  -7  13        3.69       19.19     12.18 o 
   0  -7  13      211.22      214.03     23.07 o 
   1  -7  13        3.62       12.42     10.80 o 
   2  -7  13       20.54       11.15     14.58 o 
   3  -7  13       48.16       63.69     18.04 o 
  -4  -6  13       36.76       20.35     14.93 o 
  -3  -6  13       37.55       42.22     14.17 o 
  -2  -6  13       19.80       16.14     11.20 o 
  -1  -6  13       85.64       51.43     14.01 o 
   0  -6  13      133.89      144.90     18.80 o 
   1  -6  13      275.16      278.33     30.70 o 
   2  -6  13        4.84       13.10     10.29 o 
   3  -6  13       56.58       81.00     32.81 o 
  -5  -5  13        9.00        5.87     17.42 o 
  -4  -5  13       12.38       -0.90     12.95 o 
  -3  -5  13       34.01       38.99     15.60 o 
  -2  -5  13        0.15        1.06      9.00 o 
  -1  -5  13       48.55       28.77     11.66 o 
   0  -5  13        0.04       17.61      8.81 o 
   1  -5  13      222.42      268.20     26.12 o 
   2  -5  13       11.34       19.16     10.28 o 
   3  -5  13        2.74        8.13      9.96 o 
  -6  -4  13       19.47       19.39     19.63 o 
  -5  -4  13       94.85      113.74     31.72 o 
  -4  -4  13        6.67       -0.09     11.99 o 
  -3  -4  13       57.47       45.23     18.21 o 
  -2  -4  13        1.53       13.35     10.72 o 
  -1  -4  13       21.40       28.25      9.41 o 
   0  -4  13       95.82      105.17     16.24 o 
   1  -4  13      364.61      408.60     34.69 o 
   2  -4  13        0.46        2.19      9.89 o 
   3  -4  13       11.15        8.61     10.78 o 
  -6  -3  13        0.22        4.05     12.52 o 
  -5  -3  13       15.10       30.27     17.30 o 
  -4  -3  13       67.53      124.62     23.29 o 
  -3  -3  13       17.88        6.73     13.10 o 
  -2  -3  13       18.54       33.93     11.73 o 
  -1  -3  13       13.45       11.54      7.75 o 
   0  -3  13       84.64       69.65     13.83 o 
   1  -3  13        6.29        3.15      9.11 o 
   2  -3  13      101.27       73.20     14.30 o 
   3  -3  13       76.45       94.18     16.17 o 
  -7  -2  13        4.44        8.40     13.64 o 
  -6  -2  13        6.84        9.86     12.25 o 
  -5  -2  13        0.90       -5.59     11.72 o 
  -4  -2  13        0.04        7.62      9.36 o 
  -3  -2  13       16.15       10.67      9.74 o 
  -2  -2  13       35.42        7.78      9.94 o 
  -1  -2  13       13.64       10.57      7.67 o 
   0  -2  13       65.25       47.54     14.98 o 
   1  -2  13        9.47        3.77      8.66 o 
   2  -2  13        3.16        5.15      9.91 o 
   3  -2  13       44.04       50.34     24.20 o 
  -8  -1  13       98.96      115.27     23.46 o 
  -7  -1  13       41.72       66.89     28.18 o 
  -6  -1  13      120.14      182.54     49.04 o 
  -5  -1  13       48.01       44.88     12.56 o 
  -4  -1  13       41.99       47.64     12.39 o 
  -3  -1  13       68.59       99.09     15.65 o 
  -2  -1  13        2.15        4.99      9.56 o 
  -1  -1  13       96.94       73.96     24.09 o 
   0  -1  13       55.83       82.72     33.75 o 
   1  -1  13        7.54        7.25      9.48 o 
   2  -1  13        0.45        0.49      9.59 o 
  -8   0  13       25.07       16.62     13.98 o 
  -7   0  13        3.23        1.67      9.32 o 
  -6   0  13       51.22       49.40     13.97 o 
  -5   0  13       48.88       31.26     11.68 o 
  -4   0  13       53.11       16.40     12.38 o 
  -3   0  13        6.69       12.29      9.72 o 
  -2   0  13        0.14       -1.95      8.78 o 
  -1   0  13       14.77        9.50     12.91 o 
   0   0  13       17.22       16.14     14.24 o 
   1   0  13       15.65       22.67     15.29 o 
   2   0  13        0.79        6.01     23.11 o 
  -8   1  13       68.69       58.13     18.16 o 
  -7   1  13       67.63       68.27     15.15 o 
  -6   1  13       48.53       65.79     23.09 o 
  -5   1  13       10.90       26.33     15.86 o 
  -4   1  13        2.52        5.19      9.16 o 
  -3   1  13      152.28      122.66     21.66 o 
  -2   1  13      120.70      189.13     26.85 o 
  -1   1  13        2.20       16.13     14.71 o 
   0   1  13        0.07        7.51     22.73 o 
   1   1  13       34.21       19.56     15.45 o 
  -8   2  13       21.84       16.78     11.50 o 
  -7   2  13       45.20       65.33     14.61 o 
  -6   2  13        7.22       25.39     11.41 o 
  -5   2  13       40.19       29.68     15.19 o 
  -4   2  13       29.13       25.42     14.42 o 
  -3   2  13       71.53       83.72     17.54 o 
  -2   2  13        4.80        4.27     12.16 o 
  -1   2  13       11.84       17.51     13.31 o 
   0   2  13       41.70       17.30     14.74 o 
  -8   3  13        0.12        9.65     10.76 o 
  -7   3  13      116.08       89.90     23.99 o 
  -6   3  13        2.02        5.78     10.02 o 
  -5   3  13       15.30        5.84      9.90 o 
  -4   3  13       22.88        7.51     12.97 o 
  -3   3  13       19.51       25.86     22.36 o 
  -2   3  13       44.34       52.13     21.92 o 
  -1   3  13       25.11       14.58     15.11 o 
  -7   4  13       82.15       82.81     25.73 o 
  -6   4  13       58.65       70.46     19.88 o 
  -5   4  13        6.54       16.31     14.56 o 
  -4   4  13       16.11       22.83     14.83 o 
  -3   4  13        4.12       -3.42     16.08 o 
  -2  -5  14       20.39       23.91     12.41 o 
  -1  -5  14        2.21       16.39     11.26 o 
   0  -5  14       31.41       10.12     20.13 o 
  -4  -4  14       71.49       59.09     19.64 o 
  -3  -4  14        7.29       26.54     16.90 o 
  -2  -4  14       48.57       52.54     18.12 o 
  -1  -4  14        4.20        7.63      8.95 o 
   0  -4  14      217.65      266.69     25.37 o 
   1  -4  14        7.85       17.58     11.71 o 
  -4  -3  14       43.12       91.22     21.48 o 
  -3  -3  14       45.54       47.94     17.75 o 
  -2  -3  14        0.07        3.57     10.27 o 
  -1  -3  14       52.74       42.62     13.45 o 
   0  -3  14        4.87        2.65     10.68 o 
   1  -3  14        8.77       -4.35     10.42 o 
  -5  -2  14       35.45       46.62     16.82 o 
  -4  -2  14       18.72       29.30     12.59 o 
  -3  -2  14       38.76       39.67     12.75 o 
  -2  -2  14        5.25       22.41     12.26 o 
  -1  -2  14       22.34       10.05     12.92 o 
   0  -2  14        9.70       14.80     15.19 o 
  -6  -1  14       43.30       73.19     20.63 o 
  -5  -1  14        0.21        4.61     10.91 o 
  -4  -1  14        3.31        4.94     10.91 o 
  -3  -1  14       32.16       29.96     12.50 o 
  -2  -1  14       32.43       47.97     17.25 o 
  -1  -1  14        3.47       12.24     13.39 o 
   0  -1  14       25.22       26.81     16.85 o 
  -6   0  14        8.59       13.00     12.19 o 
  -5   0  14       44.36       35.46     13.45 o 
  -4   0  14       13.83        4.90     10.17 o 
  -3   0  14        0.05        2.24     10.34 o 
  -2   0  14       48.76       93.81     34.82 o 
  -1   0  14       34.77       31.11     15.39 o 
  -6   1  14        5.77        8.76     10.97 o 
  -5   1  14       10.48       22.26     12.00 o 
  -4   1  14       33.16       27.38     12.33 o 
  -3   1  14        2.90        8.90     14.15 o 
  -2   1  14        6.90        8.18     13.80 o 
  -5   2  14       28.06       32.50     22.98 o 
  -4   2  14       16.25       25.44     12.69 o 
                                                 
